# Supplementary material for: Optimising Age‐Specific Insulin Signalling to Slow Down Reproductive Ageing Increases Fitness in Different Nutritional Environments
Source: Aging Cell. 2025 Jan 24;24(5):e14481. doi: 10.1111/acel.14481 (PMC12073930; doi:10.1111/acel.14481)
Supplement: Supplementary file 1 — Data S1. Sultanova_data. [file ACEL-24-e14481-s001.xlsx]

## Sheet: early_IF_survival
strain	rnai	food	age (age of the event)	event (D: Dead, M: Matricide, W: Walled, L: Lost, C: Censored)	event_wm (event with matricides included)	event_nm (event without matricide)
N2	daf2	AL	2	M	1	NA
N2	daf2	AL	1	C	0	0
N2	daf2	AL	1	C	0	0
N2	daf2	IF	5	M	1	NA
N2	daf2	IF	2	M	1	NA
N2	daf2	IF	5	M	1	NA
N2	daf2	IF	3	W	0	0
N2	daf2	IF	1	W	0	0
N2	daf2	IF	1	W	0	0
N2	daf2	IF	7	W	0	0
N2	daf2	IF	1	W	0	0
N2	daf2	IF	1	W	0	0
N2	daf2	IF	1	W	0	0
N2	daf2	IF	1	W	0	0
N2	daf2	IF	3	W	0	0
N2	daf2	IF	1	W	0	0
N2	daf2	IF	1	W	0	0
N2	daf2	IF	1	W	0	0
N2	daf2	IF	1	W	0	0
N2	daf2	IF	5	W	0	0
N2	daf2	IF	1	W	0	0
N2	daf2	IF	5	W	0	0
N2	daf2	IF	1	W	0	0
N2	daf2	IF	3	W	0	0
N2	daf2	IF	5	W	0	0
N2	daf2	IF	1	D	0	1
N2	ev	AL	4	C	0	0
N2	ev	IF	2	M	1	NA
N2	ev	IF	1	W	0	0
N2	ev	IF	3	W	0	0
N2	ev	IF	5	W	0	0
N2	ev	IF	1	W	0	0
N2	ev	IF	1	W	0	0
N2	ev	IF	1	W	0	0
N2	ev	IF	1	W	0	0
N2	ev	IF	1	W	0	0
N2	ev	IF	1	W	0	0
N2	ev	IF	1	W	0	0
N2	ev	IF	3	W	0	0
N2	ev	IF	5	W	0	0
N2	ev	IF	1	W	0	0
U	daf2	AL	5	M	1	NA
U	daf2	AL	5	M	1	NA
U	daf2	AL	6	M	1	NA
U	daf2	AL	6	M	1	NA
U	daf2	AL	6	W	0	0
U	daf2	IF	5	D	1	1
U	daf2	IF	4	M	1	NA
U	daf2	IF	5	M	1	NA
U	daf2	IF	4	M	1	NA
U	daf2	IF	4	M	1	NA
U	daf2	IF	3	W	0	0
U	daf2	IF	1	W	0	0
U	daf2	IF	7	W	0	0
U	daf2	IF	1	W	0	0
U	daf2	IF	1	W	0	0
U	daf2	IF	3	W	0	0
U	daf2	IF	1	W	0	0
U	daf2	IF	1	W	0	0
U	daf2	IF	1	W	0	0
U	daf2	IF	1	W	0	0
U	daf2	IF	1	W	0	0
U	daf2	IF	1	W	0	0
U	daf2	IF	1	W	0	0
U	daf2	IF	6	W	0	0
U	daf2	IF	1	W	0	0
U	daf2	IF	5	W	0	0
U	daf2	IF	1	W	0	0
U	daf2	IF	3	W	0	0
U	daf2	IF	1	W	0	0
U	daf2	IF	1	W	0	0
U	daf2	IF	1	W	0	0
U	daf2	IF	3	W	0	0
U	daf2	IF	3	W	0	0
U	daf2	IF	1	W	0	0
U	daf2	IF	7	W	0	0
U	daf2	IF	1	W	0	0
U	daf2	IF	1	W	0	0
U	daf2	IF	1	W	0	0
U	daf2	IF	3	W	0	0
U	daf2	IF	1	W	0	0
U	daf2	IF	3	W	0	0
U	daf2	IF	3	W	0	0
U	daf2	IF	1	W	0	0
U	daf2	IF	5	W	0	0
U	daf2	IF	1	C	0	0
U	ev	AL	3	C	0	0
U	ev	AL	6	M	1	NA
U	ev	AL	6	M	1	NA
U	ev	AL	5	W	0	0
U	ev	AL	1	C	0	0
U	ev	AL	1	C	0	0
U	ev	IF	2	C	0	0
U	ev	IF	3	M	1	NA
U	ev	IF	4	M	1	NA
U	ev	IF	5	M	1	NA
U	ev	IF	3	M	1	NA
U	ev	IF	4	M	1	NA
U	ev	IF	1	W	0	0
U	ev	IF	7	W	0	0
U	ev	IF	3	W	0	0
U	ev	IF	5	W	0	0
U	ev	IF	1	W	0	0
U	ev	IF	3	W	0	0
U	ev	IF	1	W	0	0
U	ev	IF	3	W	0	0
U	ev	IF	1	W	0	0
U	ev	IF	7	W	0	0
U	ev	IF	1	W	0	0
U	ev	IF	1	W	0	0
U	ev	IF	3	W	0	0
U	ev	IF	3	W	0	0
U	ev	IF	7	W	0	0
U	ev	IF	1	W	0	0
U	ev	IF	3	W	0	0
U	ev	IF	5	W	0	0
U	ev	IF	1	W	0	0
U	ev	IF	1	W	0	0
U	ev	IF	1	W	0	0
U	ev	IF	5	W	0	0
U	ev	IF	1	W	0	0
U	ev	IF	7	W	0	0
U	ev	IF	5	W	0	0
U	ev	IF	1	W	0	0
U	ev	IF	7	W	0	0
U	ev	IF	1	W	0	0
U	ev	IF	1	W	0	0
U	ev	IF	7	W	0	0
U	ev	IF	3	W	0	0
U	ev	IF	1	W	0	0
U	ev	IF	1	C	0	0
N2	daf2	AL	6	D	1	1
N2	daf2	AL	1	C	0	0
N2	daf2	IF	1	C	0	0
N2	daf2	IF	1	C	0	0
N2	daf2	IF	1	C	0	0
N2	daf2	IF	1	C	0	0
N2	daf2	IF	1	C	0	0
N2	daf2	IF	3	C	0	0
N2	daf2	IF	3	C	0	0
N2	daf2	IF	5	C	0	0
N2	daf2	IF	7	C	0	0
N2	daf2	IF	7	C	0	0
N2	daf2	IF	1	C	0	0
N2	daf2	IF	5	C	0	0
N2	daf2	IF	1	C	0	0
N2	daf2	IF	1	C	0	0
N2	daf2	IF	1	C	0	0
N2	daf2	IF	1	C	0	0
N2	daf2	IF	5	C	0	0
N2	daf2	IF	5	D	1	1
N2	ev	AL	6	M	1	NA
N2	ev	AL	5	M	1	NA
N2	ev	IF	3	M	1	NA
N2	ev	IF	7	C	0	0
N2	ev	IF	5	C	0	0
N2	ev	IF	1	C	0	0
N2	ev	IF	3	C	0	0
N2	ev	IF	3	C	0	0
N2	ev	IF	1	C	0	0
N2	ev	IF	1	C	0	0
N2	ev	IF	3	C	0	0
N2	ev	IF	7	C	0	0
N2	ev	IF	1	C	0	0
N2	ev	IF	1	C	0	0
N2	ev	IF	4	D	1	1
N2	ev	IF	1	C	0	0
N2	ev	IF	1	C	0	0
N2	ev	IF	3	C	0	0
N2	ev	IF	7	C	0	0
N2	ev	IF	1	C	0	0
N2	ev	IF	3	C	0	0
N2	ev	IF	1	D	1	1
N2	ev	IF	1	C	0	0
N2	ev	IF	1	C	0	0
N2	ev	IF	7	D	1	1
N2	ev	IF	7	C	0	0
N2	ev	IF	1	C	0	0
N2	ev	IF	1	C	0	0
P	daf2	AL	5	M	1	NA
P	daf2	AL	7	M	1	NA
P	daf2	AL	1	C	0	0
P	daf2	AL	7	M	1	NA
P	daf2	AL	7	M	1	NA
P	daf2	AL	7	M	1	NA
P	daf2	AL	1	C	0	0
P	daf2	AL	1	C	0	0
P	daf2	AL	5	M	1	NA
P	daf2	AL	5	D	1	1
P	daf2	AL	6	M	1	NA
P	daf2	AL	4	M	1	NA
P	daf2	AL	5	M	1	NA
P	daf2	AL	5	M	1	NA
P	daf2	AL	1	C	0	0
P	daf2	IF	1	C	0	0
P	daf2	IF	1	C	0	0
P	daf2	IF	1	C	0	0
P	daf2	IF	1	C	0	0
P	daf2	IF	1	C	0	0
P	daf2	IF	5	C	0	0
P	daf2	IF	1	C	0	0
P	daf2	IF	3	C	0	0
P	daf2	IF	1	C	0	0
P	daf2	IF	3	C	0	0
P	daf2	IF	1	C	0	0
P	daf2	IF	3	C	0	0
P	daf2	IF	5	C	0	0
P	daf2	IF	3	C	0	0
P	daf2	IF	3	C	0	0
P	daf2	IF	7	C	0	0
P	daf2	IF	7	C	0	0
P	daf2	IF	4	M	1	NA
P	daf2	IF	1	C	0	0
P	daf2	IF	3	C	0	0
P	daf2	IF	1	C	0	0
P	daf2	IF	3	C	0	0
P	daf2	IF	4	D	1	1
P	daf2	IF	1	C	0	0
P	daf2	IF	1	C	0	0
P	daf2	IF	1	C	0	0
P	daf2	IF	3	C	0	0
P	daf2	IF	1	C	0	0
P	daf2	IF	5	M	1	NA
P	daf2	IF	1	C	0	0
P	daf2	IF	1	C	0	0
P	daf2	IF	1	C	0	0
P	daf2	IF	4	M	1	NA
P	daf2	IF	1	C	0	0
P	daf2	IF	1	C	0	0
P	daf2	IF	1	C	0	0
P	daf2	IF	1	C	0	0
P	daf2	IF	1	C	0	0
P	daf2	IF	1	C	0	0
P	daf2	IF	1	C	0	0
P	daf2	IF	4	D	1	1
P	daf2	IF	2	M	1	NA
P	daf2	IF	2	M	1	NA
P	daf2	IF	7	C	0	0
P	daf2	IF	1	C	0	0
P	ev	AL	5	C	0	0
P	ev	AL	7	M	1	NA
P	ev	AL	6	D	1	1
P	ev	AL	5	M	1	NA
P	ev	AL	3	C	0	0
P	ev	AL	5	D	1	1
P	ev	AL	7	M	1	NA
P	ev	AL	7	C	0	0
P	ev	AL	6	M	1	NA
P	ev	AL	6	D	1	1
P	ev	AL	5	M	1	NA
P	ev	AL	5	M	1	NA
P	ev	IF	7	C	0	0
P	ev	IF	1	C	0	0
P	ev	IF	1	C	0	0
P	ev	IF	4	D	1	1
P	ev	IF	3	C	0	0
P	ev	IF	4	D	1	1
P	ev	IF	1	C	0	0
P	ev	IF	3	C	0	0
P	ev	IF	1	C	0	0
P	ev	IF	5	C	0	0
P	ev	IF	1	C	0	0
P	ev	IF	1	C	0	0
P	ev	IF	1	C	0	0
P	ev	IF	1	C	0	0
P	ev	IF	5	D	1	1
P	ev	IF	3	C	0	0
P	ev	IF	3	C	0	0
P	ev	IF	7	C	0	0
P	ev	IF	1	C	0	0
P	ev	IF	1	C	0	0
P	ev	IF	4	M	1	NA
P	ev	IF	1	C	0	0
P	ev	IF	1	C	0	0
P	ev	IF	6	D	1	1
P	ev	IF	5	M	1	NA
P	ev	IF	3	C	0	0
P	ev	IF	5	C	0	0
P	ev	IF	1	C	0	0
P	ev	IF	1	C	0	0
P	ev	IF	1	C	0	0
P	ev	IF	1	C	0	0
P	ev	IF	6	D	1	1
P	ev	IF	6	D	1	1
P	ev	IF	1	C	0	0
P	ev	IF	1	C	0	0
P	ev	IF	1	C	0	0
P	ev	IF	1	C	0	0
P	ev	IF	1	C	0	0
P	daf2	AL	1	C	0	0
P	daf2	AL	3	C	0	0
P	daf2	AL	3	C	0	0
P	daf2	AL	3	M	1	NA
P	daf2	AL	4	M	1	NA
P	daf2	AL	7	M	1	NA
P	ev	AL	3	C	0	0
P	ev	AL	3	M	1	NA
P	ev	AL	4	M	1	NA
P	ev	AL	7	C	0	0
P	ev	IF	1	C	0	0
P	ev	IF	1	C	0	0
P	ev	IF	1	C	0	0
P	ev	IF	1	C	0	0
P	ev	IF	1	C	0	0
P	ev	IF	1	C	0	0
P	ev	IF	1	C	0	0
P	ev	IF	1	C	0	0
P	ev	IF	1	C	0	0
P	ev	IF	1	C	0	0
P	ev	IF	1	C	0	0
P	ev	IF	1	C	0	0
P	ev	IF	1	C	0	0
P	ev	IF	1	C	0	0
P	ev	IF	1	C	0	0
P	ev	IF	1	C	0	0
P	ev	IF	1	C	0	0
P	ev	IF	1	C	0	0
P	ev	IF	1	C	0	0
P	ev	IF	3	C	0	0
P	ev	IF	3	C	0	0
P	ev	IF	3	C	0	0
P	ev	IF	3	C	0	0
P	ev	IF	3	C	0	0
P	ev	IF	4	M	1	NA
P	ev	IF	4	M	1	NA
P	ev	IF	6	D	1	1
U	daf2	AL	1	C	0	0
U	daf2	AL	3	C	0	0
U	daf2	AL	3	C	0	0
U	daf2	AL	3	M	1	NA
U	daf2	AL	4	M	1	NA
U	daf2	AL	5	D	1	1
U	daf2	AL	5	D	1	1
U	daf2	AL	6	C	0	0
U	daf2	AL	6	M	1	NA
U	daf2	AL	7	M	1	NA
U	ev	AL	1	C	0	0
U	ev	AL	4	M	1	NA
U	ev	AL	5	M	1	NA
U	ev	AL	5	M	1	NA
U	ev	AL	6	M	1	NA
U	ev	AL	6	M	1	NA
U	ev	AL	6	M	1	NA
U	ev	AL	6	M	1	NA
U	ev	AL	6	M	1	NA
U	ev	AL	7	M	1	NA
U	ev	AL	7	M	1	NA
U	daf2	IF	1	C	0	0
U	daf2	IF	1	C	0	0
U	daf2	IF	1	C	0	0
U	daf2	IF	1	C	0	0
U	daf2	IF	1	C	0	0
U	daf2	IF	1	C	0	0
U	daf2	IF	1	C	0	0
U	daf2	IF	1	C	0	0
U	daf2	IF	1	C	0	0
U	daf2	IF	1	C	0	0
U	daf2	IF	1	C	0	0
U	daf2	IF	2	D	1	1
U	daf2	IF	3	C	0	0
U	daf2	IF	3	C	0	0
U	daf2	IF	3	C	0	0
U	daf2	IF	4	M	1	NA
U	daf2	IF	5	C	0	0
U	daf2	IF	5	C	0	0
U	daf2	IF	5	C	0	0
U	daf2	IF	5	D	1	1
U	daf2	IF	6	M	1	NA
U	daf2	IF	7	C	0	0
U	ev	IF	1	C	0	0
U	ev	IF	1	C	0	0
U	ev	IF	1	C	0	0
U	ev	IF	1	C	0	0
U	ev	IF	1	C	0	0
U	ev	IF	1	C	0	0
U	ev	IF	1	C	0	0
U	ev	IF	1	C	0	0
U	ev	IF	1	C	0	0
U	ev	IF	1	C	0	0
U	ev	IF	1	C	0	0
U	ev	IF	2	D	1	1
U	ev	IF	3	C	0	0
U	ev	IF	3	C	0	0
U	ev	IF	3	C	0	0
U	ev	IF	3	C	0	0
U	ev	IF	3	D	1	1
U	ev	IF	4	M	1	NA
U	ev	IF	5	C	0	0
U	ev	IF	5	C	0	0
U	ev	IF	5	C	0	0
U	ev	IF	5	D	1	1
U	ev	IF	5	D	1	1
U	ev	IF	7	C	0	0
U	ev	AL	15	D	1	1
U	ev	AL	17	D	1	1
U	ev	AL	22	D	1	1
U	ev	AL	23	D	1	1
U	ev	AL	23	D	1	1
U	ev	AL	23	D	1	1
U	ev	AL	23	D	1	1
U	ev	AL	28	D	1	1
U	ev	AL	30	D	1	1
U	daf2	AL	18	D	1	1
U	daf2	AL	25	D	1	1
U	daf2	AL	27	D	1	1
U	daf2	AL	28	D	1	1
U	daf2	AL	28	D	1	1
U	daf2	AL	32	D	1	1
U	daf2	AL	34	D	1	1
U	daf2	AL	34	D	1	1
U	daf2	AL	35	D	1	1
U	daf2	AL	42	D	1	1
U	ev	IF	16	D	1	1
U	ev	IF	22	D	1	1
U	ev	IF	25	D	1	1
U	ev	IF	25	D	1	1
U	ev	IF	26	D	1	1
U	ev	IF	28	D	1	1
U	ev	IF	29	D	1	1
U	ev	IF	29	D	1	1
U	ev	IF	30	D	1	1
U	daf2	AL	13	D	1	1
U	daf2	AL	24	D	1	1
U	daf2	AL	31	D	1	1
U	daf2	AL	31	D	1	1
U	daf2	AL	32	D	1	1
U	daf2	AL	33	D	1	1
U	daf2	AL	33	D	1	1
U	daf2	AL	35	D	1	1
U	daf2	AL	39	D	1	1
U	daf2	AL	40	D	1	1
U	ev	AL	20	D	1	1
U	ev	AL	22	D	1	1
U	ev	AL	23	D	1	1
U	ev	AL	23	D	1	1
U	ev	AL	23	D	1	1
U	ev	AL	23	D	1	1
U	ev	AL	24	D	1	1
U	ev	AL	24	D	1	1
U	ev	AL	24	D	1	1
U	ev	AL	25	D	1	1
U	ev	AL	29	D	1	1
U	daf2	IF	10	C	0	0
U	daf2	IF	28	D	1	1
U	daf2	IF	33	D	1	1
U	daf2	IF	33	D	1	1
U	daf2	IF	36	D	1	1
U	daf2	IF	38	D	1	1
U	daf2	IF	38	D	1	1
U	daf2	IF	39	D	1	1
U	daf2	IF	49	D	1	1
U	daf2	IF	51	D	1	1
U	daf2	IF	53	D	1	1
U	daf2	AL	26	C	0	0
U	daf2	AL	28	D	1	1
U	daf2	AL	31	D	1	1
U	daf2	AL	32	D	1	1
U	daf2	AL	32	D	1	1
U	daf2	AL	35	D	1	1
U	daf2	AL	37	D	1	1
U	daf2	AL	37	D	1	1
U	daf2	AL	38	D	1	1
U	daf2	AL	39	D	1	1
U	ev	AL	9	D	1	1
U	ev	AL	16	D	1	1
U	ev	AL	19	D	1	1
U	ev	AL	21	D	1	1
U	ev	AL	23	D	1	1
U	ev	AL	23	D	1	1
U	ev	AL	25	D	1	1
U	ev	AL	26	D	1	1
U	daf2	IF	23	D	1	1
U	daf2	IF	32	D	1	1
U	daf2	IF	32	D	1	1
U	daf2	IF	39	D	1	1
U	daf2	IF	39	D	1	1
U	daf2	IF	43	D	1	1
U	daf2	IF	47	D	1	1
U	daf2	IF	49	D	1	1
U	daf2	IF	26	D	1	1
U	daf2	IF	28	D	1	1
U	daf2	IF	35	D	1	1
U	daf2	IF	35	D	1	1
U	daf2	IF	38	D	1	1
U	daf2	IF	39	D	1	1
U	daf2	IF	40	D	1	1
U	daf2	IF	47	D	1	1
U	daf2	IF	56	D	1	1
U	ev	AL	8	M	1	NA
U	ev	AL	9	D	1	1
U	ev	AL	9	D	1	1
U	ev	AL	12	D	1	1
U	ev	AL	22	D	1	1
U	ev	AL	22	D	1	1
U	ev	AL	22	D	1	1
U	ev	AL	23	D	1	1
U	ev	AL	26	D	1	1
U	ev	AL	28	D	1	1
U	ev	AL	28	D	1	1
U	daf2	AL	13	D	1	1
U	daf2	AL	17	C	0	0
U	daf2	AL	32	D	1	1
U	daf2	AL	32	D	1	1
U	daf2	AL	33	D	1	1
U	daf2	AL	34	D	1	1
U	daf2	AL	34	D	1	1
U	daf2	AL	40	D	1	1
U	daf2	AL	40	D	1	1
U	daf2	AL	45	D	1	1
U	ev	IF	11	D	0	0
U	ev	IF	18	D	1	1
U	ev	IF	20	D	1	1
U	ev	IF	21	D	1	1
U	ev	IF	28	D	1	1
U	ev	IF	28	D	1	1
U	ev	IF	29	D	1	1
U	ev	IF	29	D	1	1
U	ev	IF	37	D	1	1
U	ev	IF	26	D	1	1
U	ev	IF	26	D	1	1
U	ev	IF	29	D	1	1
U	ev	IF	30	D	1	1
U	ev	IF	31	D	1	1
U	ev	IF	31	D	1	1
U	ev	IF	31	D	1	1
U	ev	IF	32	D	1	1
P	ev	AL	14	D	1	1
P	ev	AL	17	D	1	1
P	ev	AL	17	D	1	1
P	ev	AL	17	D	1	1
P	ev	AL	17	D	1	1
P	ev	AL	20	D	1	1
P	ev	AL	20	D	1	1
P	ev	AL	21	D	1	1
P	ev	AL	26	D	1	1
P	ev	AL	27	D	1	1
P	daf2	AL	14	D	1	1
P	daf2	AL	16	D	1	1
P	daf2	AL	21	D	1	1
P	daf2	AL	27	D	1	1
P	daf2	AL	28	D	1	1
P	daf2	AL	29	D	1	1
P	daf2	AL	30	D	1	1
P	daf2	AL	31	D	1	1
P	daf2	AL	32	D	1	1
P	ev	IF	9	D	1	1
P	ev	IF	14	D	1	1
P	ev	IF	19	D	1	1
P	ev	IF	22	D	1	1
P	ev	IF	23	D	1	1
P	ev	IF	28	D	1	1
P	ev	IF	28	D	1	1
P	ev	IF	34	C	0	0
P	daf2	AL	8	M	1	NA
P	daf2	AL	13	C	0	0
P	daf2	AL	24	D	1	1
P	daf2	AL	27	D	1	1
P	daf2	AL	29	D	1	1
P	daf2	AL	29	D	1	1
P	daf2	AL	29	D	1	1
P	daf2	AL	30	D	1	1
P	daf2	AL	32	D	1	1
P	ev	AL	10	D	1	1
P	ev	AL	10	D	1	1
P	ev	AL	13	D	1	1
P	ev	AL	14	D	1	1
P	ev	AL	20	D	1	1
P	ev	AL	20	D	1	1
P	ev	AL	24	D	1	1
P	ev	AL	27	D	1	1
P	ev	AL	31	D	1	1
P	daf2	AL	13	D	1	1
P	daf2	AL	19	D	1	1
P	daf2	AL	19	D	1	1
P	daf2	AL	22	D	1	1
P	daf2	AL	26	D	1	1
P	daf2	AL	27	D	1	1
P	daf2	AL	29	D	1	1
P	daf2	AL	33	D	1	1
P	ev	AL	13	D	1	1
P	ev	AL	14	D	1	1
P	ev	AL	17	D	1	1
P	ev	AL	17	D	1	1
P	ev	AL	19	D	1	1
P	ev	AL	20	D	1	1
P	ev	AL	21	D	1	1
P	ev	AL	22	D	1	1
P	ev	AL	28	D	1	1
P	daf2	IF	24	D	1	1
P	daf2	IF	26	D	1	1
P	daf2	IF	27	D	1	1
P	daf2	IF	29	D	1	1
P	daf2	IF	38	D	1	1
P	daf2	IF	39	D	1	1
P	daf2	IF	45	D	1	1
P	daf2	AL	8	M	1	NA
P	daf2	AL	24	D	1	1
P	daf2	AL	24	D	1	1
P	daf2	AL	26	D	1	1
P	daf2	AL	29	D	1	1
P	daf2	AL	29	D	1	1
P	daf2	AL	29	D	1	1
P	daf2	AL	31	D	1	1
P	daf2	AL	41	D	1	1
P	ev	AL	12	D	1	1
P	ev	AL	14	D	1	1
P	ev	AL	17	D	1	1
P	ev	AL	20	D	1	1
P	ev	AL	20	D	1	1
P	ev	AL	21	D	1	1
P	ev	AL	21	D	1	1
P	ev	AL	26	D	1	1
P	ev	AL	26	D	1	1
P	daf2	IF	8	D	1	1
P	daf2	IF	11	D	1	1
P	daf2	IF	21	D	1	1
P	daf2	IF	21	D	1	1
P	daf2	IF	36	D	1	1
P	daf2	IF	36	D	1	1
P	daf2	IF	41	D	1	1
P	daf2	IF	43	D	1	1
P	daf2	IF	13	D	1	1
P	daf2	IF	20	D	1	1
P	daf2	IF	21	D	1	1
P	daf2	IF	31	D	1	1
P	daf2	IF	32	D	1	1
P	daf2	IF	34	D	1	1
P	daf2	IF	36	D	1	1
P	daf2	IF	39	D	1	1
P	ev	AL	9	D	1	1
P	ev	AL	13	D	1	1
P	ev	AL	16	D	1	1
P	ev	AL	16	D	1	1
P	ev	AL	16	D	1	1
P	ev	AL	17	D	1	1
P	ev	AL	17	D	1	1
P	ev	AL	20	D	1	1
P	ev	AL	20	D	1	1
P	daf2	AL	10	C	0	0
P	daf2	AL	21	D	1	1
P	daf2	AL	24	D	1	1
P	daf2	AL	26	D	1	1
P	daf2	AL	27	D	1	1
P	daf2	AL	29	D	1	1
P	daf2	AL	29	D	1	1
P	daf2	AL	31	D	1	1
P	daf2	AL	31	D	1	1
P	ev	IF	9	D	1	1
P	ev	IF	11	D	1	1
P	ev	IF	13	D	1	1
P	ev	IF	13	D	1	1
P	ev	IF	16	D	1	1
P	ev	IF	20	D	1	1
P	ev	IF	22	D	1	1
P	ev	IF	24	D	1	1
P	ev	IF	11	D	1	1
P	ev	IF	16	D	1	1
P	ev	IF	20	D	1	1
P	ev	IF	21	D	1	1
P	ev	IF	21	D	1	1
P	ev	IF	24	D	1	1
P	ev	IF	24	D	1	1
U	daf2	AL	25	D	1	1
U	daf2	AL	28	D	1	1
U	daf2	AL	28	D	1	1
U	daf2	AL	28	D	1	1
U	daf2	AL	28	D	1	1
U	daf2	AL	28	D	1	1
U	daf2	AL	31	D	1	1
U	daf2	AL	32	D	1	1
U	daf2	AL	33	D	1	1
U	ev	AL	20	D	1	1
U	ev	AL	24	D	1	1
U	ev	AL	25	D	1	1
U	ev	AL	25	D	1	1
U	ev	AL	26	D	1	1
U	ev	AL	27	D	1	1
U	ev	AL	28	D	1	1
U	ev	AL	29	D	1	1
U	daf2	AL	8	C	0	0
U	daf2	AL	8	C	0	0
U	daf2	AL	9	C	0	0
U	daf2	AL	22	D	1	1
U	daf2	AL	28	D	1	1
U	daf2	AL	30	D	1	1
U	daf2	AL	32	D	1	1
U	daf2	AL	33	D	1	1
U	daf2	AL	35	D	1	1
U	ev	AL	9	C	0	0
U	ev	AL	17	D	1	1
U	ev	AL	17	D	1	1
U	ev	AL	20	D	1	1
U	ev	AL	22	D	1	1
U	ev	AL	24	D	1	1
U	ev	AL	25	D	1	1
U	ev	AL	25	D	1	1
U	ev	AL	26	D	1	1
U	ev	AL	28	D	1	1
U	daf2	AL	20	D	1	1
U	daf2	AL	25	D	1	1
U	daf2	AL	25	D	1	1
U	daf2	AL	25	D	1	1
U	daf2	AL	29	D	1	1
U	daf2	AL	32	D	1	1
U	daf2	AL	32	D	1	1
U	daf2	AL	33	D	1	1
U	daf2	AL	36	D	1	1
N2	daf2	AL	9	D	1	1
N2	daf2	AL	36	D	1	1
N2	daf2	AL	37	D	1	1
N2	daf2	AL	38	D	1	1
N2	daf2	AL	41	D	1	1
N2	daf2	AL	42	D	1	1
N2	daf2	AL	44	D	1	1
N2	daf2	AL	46	D	1	1
N2	daf2	AL	48	D	1	1
N2	ev	IF	12	D	1	1
N2	ev	IF	17	D	1	1
N2	ev	IF	17	D	1	1
N2	ev	IF	18	D	1	1
N2	ev	IF	22	D	1	1
N2	ev	IF	22	D	1	1
N2	ev	IF	24	D	1	1
N2	ev	IF	25	D	1	1
N2	ev	IF	25	D	1	1
U	daf2	IF	23	D	1	1
U	daf2	IF	25	D	1	1
U	daf2	IF	36	D	1	1
U	daf2	IF	27	D	1	1
U	daf2	IF	28	D	1	1
U	daf2	IF	30	D	1	1
U	daf2	IF	35	D	1	1
U	daf2	IF	40	D	1	1
U	daf2	IF	45	D	1	1
U	daf2	IF	49	D	1	1
N2	daf2	IF	25	D	1	1
N2	daf2	IF	35	D	1	1
N2	daf2	IF	39	D	1	1
N2	daf2	IF	39	D	1	1
N2	daf2	IF	42	D	1	1
N2	daf2	IF	44	D	1	1
N2	daf2	IF	46	D	1	1
N2	daf2	IF	47	D	1	1
N2	daf2	IF	50	D	1	1
U	ev	AL	21	D	1	1
U	ev	AL	21	D	1	1
U	ev	AL	24	D	1	1
U	ev	AL	27	D	1	1
U	ev	AL	27	D	1	1
U	ev	AL	28	D	1	1
U	ev	AL	28	D	1	1
U	ev	AL	28	D	1	1
N2	ev	IF	20	D	1	1
N2	ev	IF	20	D	1	1
N2	ev	IF	20	D	1	1
N2	ev	IF	20	D	1	1
N2	ev	IF	22	D	1	1
N2	ev	IF	22	D	1	1
N2	ev	IF	24	D	1	1
N2	ev	IF	24	D	1	1
N2	ev	IF	25	D	1	1
N2	ev	IF	20	D	1	1
N2	ev	IF	20	D	1	1
N2	ev	IF	20	D	1	1
N2	ev	IF	22	D	1	1
N2	ev	IF	24	D	1	1
N2	ev	IF	24	D	1	1
N2	ev	IF	25	D	1	1
N2	ev	IF	28	D	1	1
N2	ev	IF	32	D	1	1
N2	ev	AL	15	D	0	1
N2	ev	AL	18	D	1	1
N2	ev	AL	20	D	1	1
N2	ev	AL	20	D	1	1
N2	ev	AL	20	D	1	1
N2	ev	AL	20	D	1	1
N2	ev	AL	20	D	1	1
N2	ev	AL	21	D	1	1
N2	ev	AL	22	D	1	1
N2	ev	AL	22	D	1	1
U	ev	IF	9	D	1	1
U	ev	IF	12	D	1	1
U	ev	IF	17	D	1	1
U	ev	IF	20	D	1	1
U	ev	IF	25	D	1	1
U	ev	IF	25	D	1	1
U	ev	IF	25	D	1	1
U	ev	IF	28	D	1	1
U	ev	IF	28	D	1	1
U	ev	IF	29	D	1	1
U	ev	IF	30	D	1	1
N2	daf2	AL	22	D	1	1
N2	daf2	AL	28	C	1	0
N2	daf2	AL	32	D	1	1
N2	daf2	AL	36	D	1	1
N2	daf2	AL	37	D	1	1
N2	daf2	AL	37	D	1	1
N2	daf2	AL	38	D	1	1
N2	daf2	AL	43	D	1	1
N2	daf2	AL	44	D	1	1
U	daf2	AL	8	C	0	0
U	daf2	AL	8	C	0	0
U	daf2	AL	8	C	0	0
U	daf2	AL	8	C	0	0
U	daf2	AL	8	C	0	0
U	daf2	AL	8	C	0	0
U	daf2	AL	26	D	1	1
U	daf2	AL	29	D	1	1
U	daf2	AL	32	D	1	1
N2	ev	AL	15	D	1	1
N2	ev	AL	16	D	1	1
N2	ev	AL	17	D	1	1
N2	ev	AL	17	D	1	1
N2	ev	AL	20	D	1	1
N2	ev	AL	20	D	1	1
N2	ev	AL	21	D	1	1
N2	ev	AL	25	D	1	1
N2	daf2	AL	25	D	1	1
N2	daf2	AL	28	D	0	1
N2	daf2	AL	30	D	1	1
N2	daf2	AL	33	D	1	1
N2	daf2	AL	37	D	1	1
N2	daf2	AL	38	D	1	1
N2	daf2	AL	39	D	1	1
N2	daf2	AL	39	D	1	1
N2	daf2	AL	39	D	1	1
N2	daf2	AL	50	D	1	1
N2	ev	AL	8	D	1	1
N2	ev	AL	16	D	1	1
N2	ev	AL	17	D	1	1
N2	ev	AL	17	D	1	1
N2	ev	AL	17	D	1	1
N2	ev	AL	17	D	1	1
N2	ev	AL	18	D	1	1
N2	ev	AL	20	D	1	1
N2	ev	AL	20	D	1	1
N2	ev	AL	20	D	1	1
N2	ev	AL	22	D	1	1
N2	daf2	AL	32	D	1	1
N2	daf2	AL	39	D	1	1
N2	daf2	AL	40	D	1	1
N2	daf2	AL	40	D	1	1
N2	daf2	AL	40	D	1	1
N2	daf2	AL	40	D	1	1
N2	daf2	AL	42	D	1	1
N2	daf2	AL	42	D	1	1
N2	daf2	AL	43	D	1	1
N2	ev	IF	15	D	1	1
N2	ev	IF	16	D	1	1
N2	ev	IF	20	D	1	1
N2	ev	IF	20	D	1	1
N2	ev	IF	20	D	1	1
N2	ev	IF	21	D	1	1
N2	ev	IF	22	D	1	1
N2	ev	IF	24	D	1	1
N2	ev	IF	25	D	1	1
N2	daf2	IF	28	D	1	1
N2	daf2	IF	28	D	1	1
N2	daf2	IF	38	D	1	1
N2	daf2	IF	38	D	1	1
N2	daf2	IF	43	D	1	1
N2	daf2	IF	45	D	1	1
N2	daf2	IF	48	D	1	1
N2	daf2	IF	58	D	0	1
N2	daf2	IF	60	D	0	1
U	daf2	AL	10	D	1	1
U	daf2	AL	17	D	1	1
U	daf2	AL	26	C	0	0
U	daf2	AL	28	D	1	1
U	daf2	AL	29	D	1	1
U	daf2	AL	33	D	1	1
U	daf2	AL	36	D	1	1
U	daf2	AL	36	D	1	1
U	daf2	AL	39	D	1	1
U	ev	AL	8	D	1	1
U	ev	AL	14	D	1	1
U	ev	AL	20	D	1	1
U	ev	AL	21	D	1	1
U	ev	AL	22	D	1	1
U	ev	AL	22	D	1	1
U	ev	AL	23	D	1	1
U	ev	AL	25	D	1	1
U	ev	AL	27	D	1	1
N2	daf2	AL	17	D	1	1
N2	daf2	AL	22	D	1	1
N2	daf2	AL	32	C	0	0
N2	daf2	AL	34	D	1	1
N2	daf2	AL	36	D	1	1
N2	daf2	AL	39	D	1	1
N2	daf2	AL	40	D	1	1
N2	daf2	AL	42	D	1	1
N2	daf2	AL	43	D	1	1
N2	daf2	AL	48	D	1	1
U	ev	AL	11	D	1	1
U	ev	AL	12	D	1	1
U	ev	AL	15	D	1	1
U	ev	AL	20	D	1	1
U	ev	AL	20	D	1	1
U	ev	AL	21	D	1	1
U	ev	AL	26	D	1	1
U	ev	AL	26	D	1	1
U	ev	AL	26	D	1	1
N2	ev	AL	15	C	1	0
N2	ev	AL	15	D	1	1
N2	ev	AL	17	D	1	1
N2	ev	AL	20	D	1	1
N2	ev	AL	20	D	1	1
N2	ev	AL	20	D	1	1
N2	ev	AL	21	D	1	1
N2	ev	AL	21	D	1	1
N2	ev	AL	21	D	1	1
N2	ev	AL	22	D	1	1
N2	ev	AL	17	D	1	1
N2	ev	AL	17	D	1	1
N2	ev	AL	17	D	1	1
N2	ev	AL	17	D	1	1
N2	ev	AL	17	D	1	1
N2	ev	AL	17	D	1	1
N2	ev	AL	18	D	1	1
N2	ev	AL	20	D	1	1
N2	ev	AL	21	D	1	1
N2	ev	AL	24	D	1	1
N2	daf2	IF	22	D	1	1
N2	daf2	IF	30	D	1	1
N2	daf2	IF	30	D	1	1
N2	daf2	IF	31	D	1	1
N2	daf2	IF	33	D	1	1
N2	daf2	IF	45	D	1	1
N2	daf2	IF	48	D	1	1
N2	daf2	IF	48	D	1	1
N2	daf2	IF	53	D	1	1
N2	ev	AL	8	M	1	NA
N2	ev	AL	13	D	1	1
N2	ev	AL	15	D	1	1
N2	ev	AL	19	D	1	1
N2	ev	AL	19	D	1	1
N2	ev	AL	19	D	1	1
N2	ev	AL	19	D	1	1
N2	ev	AL	19	D	1	1
N2	ev	AL	21	D	1	1
N2	ev	AL	25	D	1	1
P	ev	IF	15	D	1	1
P	ev	IF	18	D	1	1
P	ev	IF	18	D	1	1
P	ev	IF	23	D	1	1
P	ev	IF	24	D	1	1
P	ev	IF	25	D	1	1
N2	ev	AL	8	M	1	NA
N2	ev	AL	13	D	1	1
N2	ev	AL	13	D	1	1
N2	ev	AL	18	D	1	1
N2	ev	AL	19	D	1	1
N2	ev	AL	19	D	1	1
N2	ev	AL	19	D	1	1
N2	ev	AL	19	D	1	1
N2	ev	AL	20	D	1	1
N2	ev	AL	23	D	1	1
N2	ev	IF	19	D	1	1
N2	ev	IF	19	D	1	1
N2	ev	IF	20	D	1	1
N2	ev	IF	20	D	1	1
N2	ev	IF	20	D	1	1
N2	ev	IF	22	D	1	1
P	daf2	AL	9	D	1	1
P	daf2	AL	18	D	1	1
P	daf2	AL	21	D	1	1
P	daf2	AL	21	D	1	1
P	daf2	AL	21	D	1	1
P	daf2	AL	25	D	1	1
P	daf2	AL	27	D	1	1
P	daf2	AL	28	D	1	1
P	daf2	AL	30	D	1	1
P	daf2	AL	33	D	1	1
N2	ev	IF	15	D	1	1
N2	ev	IF	20	D	1	1
N2	ev	IF	20	D	1	1
N2	ev	IF	22	D	1	1
N2	ev	IF	22	D	1	1
N2	ev	IF	26	D	1	1
N2	daf2	AL	26	D	1	1
N2	daf2	AL	29	D	1	1
N2	daf2	AL	29	D	1	1
N2	daf2	AL	31	D	1	1
N2	daf2	AL	34	D	1	1
N2	daf2	AL	37	D	1	1
N2	daf2	AL	39	D	1	1
N2	daf2	AL	41	D	1	1
N2	daf2	AL	41	D	1	1
N2	daf2	AL	45	D	1	1
N2	ev	AL	12	D	1	1
N2	ev	AL	12	D	1	1
N2	ev	AL	15	D	1	1
N2	ev	AL	15	D	1	1
N2	ev	AL	18	D	1	1
N2	ev	AL	18	D	1	1
N2	ev	AL	18	D	1	1
N2	ev	AL	18	D	1	1
N2	ev	AL	20	D	1	1
N2	ev	AL	23	D	1	1
N2	ev	IF	18	D	1	1
N2	ev	IF	19	D	1	1
N2	ev	IF	19	D	1	1
N2	ev	IF	20	D	1	1
N2	ev	IF	22	D	1	1
N2	ev	IF	23	D	1	1
N2	ev	IF	31	D	1	1
P	daf2	AL	21	D	1	1
P	daf2	AL	25	D	1	1
P	daf2	AL	27	D	1	1
P	daf2	AL	30	D	1	1
P	daf2	AL	31	D	1	1
P	daf2	AL	31	D	1	1
P	daf2	AL	33	D	1	1
P	daf2	AL	34	D	1	1
P	daf2	AL	39	D	1	1
P	daf2	AL	39	D	1	1
N2	daf2	IF	35	D	1	1
N2	daf2	IF	37	D	1	1
N2	daf2	IF	41	D	1	1
N2	daf2	IF	41	D	1	1
N2	daf2	IF	49	D	1	1
N2	daf2	IF	49	D	1	1
P	daf2	AL	10	C	0	0
P	daf2	AL	11	C	0	0
P	daf2	AL	20	C	0	0
P	daf2	AL	21	D	1	1
P	daf2	AL	23	D	1	1
P	daf2	AL	23	D	1	1
P	daf2	AL	28	D	1	1
P	daf2	AL	29	D	1	1
N2	daf2	IF	22	D	1	1
N2	daf2	IF	29	D	1	1
N2	daf2	IF	29	D	1	1
N2	daf2	IF	39	D	1	1
N2	daf2	IF	39	D	1	1
N2	daf2	IF	44	D	1	1
N2	daf2	IF	47	D	1	1
N2	daf2	IF	57	D	1	1
P	ev	IF	12	D	1	1
P	ev	IF	15	D	1	1
P	ev	IF	18	D	1	1
P	ev	IF	20	D	1	1
P	ev	IF	21	D	1	1
P	ev	IF	27	D	1	1
N2	daf2	AL	20	D	1	1
N2	daf2	AL	25	D	1	1
N2	daf2	AL	29	D	1	1
N2	daf2	AL	35	D	1	1
N2	daf2	AL	36	D	1	1
N2	daf2	AL	36	D	1	1
N2	daf2	AL	37	D	1	1
N2	daf2	AL	37	D	1	1
N2	daf2	AL	41	D	1	1
N2	daf2	AL	15	D	1	1
N2	daf2	AL	18	D	1	1
N2	daf2	AL	32	D	1	1
N2	daf2	AL	32	D	1	1
N2	daf2	AL	35	D	1	1
N2	daf2	AL	35	D	1	1
N2	daf2	AL	36	D	1	1
N2	daf2	AL	39	D	1	1
N2	daf2	AL	43	D	1	1
N2	daf2	AL	49	D	1	1
N2	daf2	AL	19	D	1	1
N2	daf2	AL	20	D	1	1
N2	daf2	AL	25	D	1	1
N2	daf2	AL	31	D	1	1
N2	daf2	AL	32	D	1	1
N2	daf2	AL	34	D	1	1
N2	daf2	AL	35	D	1	1
N2	daf2	AL	39	D	1	1
N2	daf2	AL	41	D	1	1
N2	daf2	AL	42	D	1	1
P	ev	AL	13	D	1	1
P	ev	AL	18	D	1	1
P	ev	AL	18	D	1	1
P	ev	AL	20	D	1	1
P	ev	AL	21	D	1	1
P	ev	AL	22	D	1	1
P	ev	AL	24	D	1	1
P	ev	AL	25	D	1	1
P	ev	AL	13	D	1	1
P	ev	AL	15	D	1	1
P	ev	AL	15	D	1	1
P	ev	AL	15	D	1	1
P	ev	AL	21	D	1	1
P	ev	AL	25	D	1	1
P	ev	AL	26	D	1	1
P	daf2	IF	19	D	1	1
P	daf2	IF	21	D	1	1
P	daf2	IF	31	D	1	1
P	daf2	IF	39	D	1	1
P	daf2	IF	39	D	1	1
N2	daf2	IF	34	D	1	1
N2	daf2	IF	35	D	1	1
N2	daf2	IF	41	D	1	1
N2	daf2	IF	43	D	1	1
N2	daf2	IF	45	D	1	1
N2	daf2	IF	45	D	1	1
N2	daf2	IF	46	D	1	1
N2	daf2	IF	47	D	1	1
N2	daf2	IF	54	D	1	1
N2	ev	AL	12	D	1	1
N2	ev	AL	13	D	1	1
N2	ev	AL	15	D	1	1
N2	ev	AL	15	D	1	1
N2	ev	AL	18	D	1	1
N2	ev	AL	18	D	1	1
N2	ev	AL	18	D	1	1
N2	ev	AL	18	D	1	1
N2	ev	AL	18	D	1	1
P	ev	AL	13	D	1	1
P	ev	AL	19	D	1	1
P	ev	AL	19	D	1	1
P	ev	AL	19	D	1	1
P	ev	AL	21	D	1	1
P	ev	AL	23	D	1	1
P	ev	AL	25	D	1	1
N2	ev	IF	12	D	1	1
N2	ev	IF	19	D	1	1
N2	ev	IF	20	D	1	1
N2	ev	IF	21	D	1	1
N2	ev	IF	25	D	1	1
P	ev	AL	11	D	0	1
P	ev	AL	13	D	1	1
P	ev	AL	19	D	1	1
P	ev	AL	19	D	1	1
P	ev	AL	19	D	1	1
P	ev	AL	21	D	1	1
P	ev	AL	23	D	1	1
P	ev	AL	26	D	1	1
N2	ev	AL	12	D	1	1
N2	ev	AL	12	D	1	1
N2	ev	AL	15	D	1	1
N2	ev	AL	19	D	1	1
N2	ev	AL	19	D	1	1
N2	ev	AL	19	D	1	1
N2	ev	AL	19	D	1	1
N2	ev	AL	21	D	1	1
N2	ev	AL	22	D	1	1
P	daf2	AL	20	D	1	1
P	daf2	AL	26	D	1	1
P	daf2	AL	26	D	1	1
P	daf2	AL	27	D	1	1
P	daf2	AL	30	D	1	1
P	daf2	AL	35	D	1	1
P	daf2	AL	42	D	1	1
P	ev	AL	15	D	1	1
P	ev	AL	18	D	1	1
P	ev	AL	20	D	1	1
P	ev	AL	21	D	1	1
P	ev	AL	22	D	1	1
P	ev	AL	22	D	1	1
P	ev	AL	23	D	1	1
P	ev	AL	24	D	1	1
N2	daf2	AL	18	D	1	1
N2	daf2	AL	30	D	1	1
N2	daf2	AL	31	D	1	1
N2	daf2	AL	32	D	1	1
N2	daf2	AL	34	D	1	1
N2	daf2	AL	34	D	1	1
N2	daf2	AL	35	D	1	1
N2	daf2	AL	41	D	1	1
N2	daf2	AL	46	D	1	1
N2	daf2	IF	22	D	1	1
N2	daf2	IF	23	D	1	1
N2	daf2	IF	37	D	1	1
N2	daf2	IF	41	D	1	1
N2	daf2	IF	41	D	1	1
N2	daf2	IF	41	D	1	1
N2	daf2	IF	47	D	1	1
N2	daf2	IF	49	D	1	1
N2	daf2	IF	57	D	1	1
P	daf2	IF	1	C	0	0
P	daf2	IF	1	C	0	0
P	daf2	IF	1	C	0	0
P	daf2	IF	1	C	0	0
P	daf2	IF	1	C	0	0
P	daf2	IF	1	C	0	0
P	daf2	IF	1	C	0	0
P	daf2	IF	1	C	0	0
P	daf2	IF	1	C	0	0
P	daf2	IF	1	C	0	0
P	daf2	IF	1	C	0	0
P	daf2	IF	1	C	0	0
P	daf2	IF	1	C	0	0
P	daf2	IF	1	C	0	0
P	daf2	IF	1	C	0	0
P	daf2	IF	1	C	0	0
P	daf2	IF	1	C	0	0
P	daf2	IF	1	C	0	0
P	daf2	IF	2	D	1	1
P	daf2	IF	3	C	0	0
P	daf2	IF	3	C	0	0
P	daf2	IF	4	M	1	NA
P	daf2	IF	5	C	0	0
P	daf2	IF	5	C	0	0
P	daf2	IF	5	C	0	0
P	daf2	IF	5	C	0	0
P	daf2	IF	5	C	0	0

## Sheet: late_IF_survival
id	food	rnai	age (age of the event)	event (D: Dead, M: Matricide, W: Walled, L: Lost, C: Censored)	event_wm (event with matricides included)	event_nm (event without matricide)
1	AL	daf2	14	C	0	0
1	AL	daf2	14	D	1	1
1	AL	daf2	22	D	1	1
1	AL	daf2	22	D	1	1
1	AL	daf2	22	D	1	1
1	AL	daf2	24	D	1	1
1	AL	daf2	26	D	1	1
1	AL	daf2	26	D	1	1
1	AL	daf2	27	C	0	0
1	AL	daf2	27	D	1	1
1	AL	daf2	28	D	1	1
1	AL	daf2	28	D	1	1
1	AL	daf2	28	D	1	1
1	AL	daf2	29	D	1	1
1	AL	daf2	29	D	1	1
1	AL	daf2	31	D	1	1
1	AL	daf2	31	D	1	1
1	AL	daf2	31	D	1	1
1	AL	daf2	32	D	1	1
1	AL	daf2	32	D	1	1
2	AL	daf2	18	D	1	1
2	AL	daf2	18	D	1	1
2	AL	daf2	19	D	1	1
2	AL	daf2	20	D	1	1
2	AL	daf2	20	D	1	1
2	AL	daf2	22	D	1	1
2	AL	daf2	25	D	1	1
2	AL	daf2	26	D	1	1
2	AL	daf2	27	D	1	1
2	AL	daf2	28	D	1	1
2	AL	daf2	28	D	1	1
2	AL	daf2	28	D	1	1
2	AL	daf2	28	D	1	1
2	AL	daf2	30	D	1	1
2	AL	daf2	32	D	1	1
2	AL	daf2	34	D	1	1
2	AL	daf2	34	D	1	1
2	AL	daf2	35	D	1	1
2	AL	daf2	35	D	1	1
2	AL	daf2	36	D	1	1
5	AL	daf2	5	C	0	0
5	AL	daf2	5	C	0	0
5	AL	daf2	21	D	1	1
5	AL	daf2	26	D	1	1
5	AL	daf2	28	D	1	1
5	AL	daf2	28	D	1	1
5	AL	daf2	28	D	1	1
5	AL	daf2	28	D	1	1
5	AL	daf2	28	D	1	1
5	AL	daf2	29	D	1	1
5	AL	daf2	30	D	1	1
5	AL	daf2	31	D	1	1
5	AL	daf2	31	D	1	1
5	AL	daf2	32	D	1	1
5	AL	daf2	33	D	1	1
5	AL	daf2	34	D	1	1
5	AL	daf2	35	D	1	1
5	AL	daf2	35	D	1	1
5	AL	daf2	38	D	1	1
5	AL	daf2	40	D	1	1
8	AL	daf2	5	M	1	NA
8	AL	daf2	7	M	1	NA
8	AL	daf2	10	D	1	1
8	AL	daf2	21	D	1	1
8	AL	daf2	21	D	1	1
8	AL	daf2	24	D	1	1
8	AL	daf2	26	D	1	1
8	AL	daf2	27	D	1	1
8	AL	daf2	29	D	1	1
8	AL	daf2	29	D	1	1
8	AL	daf2	29	D	1	1
8	AL	daf2	30	D	1	1
8	AL	daf2	31	D	1	1
8	AL	daf2	32	D	1	1
8	AL	daf2	32	D	1	1
8	AL	daf2	34	D	1	1
8	AL	daf2	36	D	1	1
8	AL	daf2	37	D	1	1
8	AL	daf2	41	D	1	1
8	AL	daf2	46	D	1	1
10	AL	daf2	4	M	1	NA
10	AL	daf2	19	D	1	1
10	AL	daf2	21	D	1	1
10	AL	daf2	24	D	1	1
10	AL	daf2	28	D	1	1
10	AL	daf2	29	D	1	1
10	AL	daf2	29	D	1	1
10	AL	daf2	30	D	1	1
10	AL	daf2	31	D	1	1
10	AL	daf2	31	D	1	1
10	AL	daf2	31	D	1	1
10	AL	daf2	31	D	1	1
10	AL	daf2	32	D	1	1
10	AL	daf2	32	D	1	1
10	AL	daf2	34	D	1	1
10	AL	daf2	34	D	1	1
10	AL	daf2	34	D	1	1
10	AL	daf2	35	D	1	1
10	AL	daf2	36	D	1	1
10	AL	daf2	40	D	1	1
11	IF	daf2	6	M	1	NA
11	IF	daf2	13	D	1	1
11	IF	daf2	15	D	1	1
11	IF	daf2	22	D	1	1
11	IF	daf2	22	D	1	1
11	IF	daf2	26	D	1	1
11	IF	daf2	31	D	1	1
11	IF	daf2	31	D	1	1
11	IF	daf2	31	D	1	1
11	IF	daf2	32	D	1	1
11	IF	daf2	33	D	1	1
11	IF	daf2	34	D	1	1
11	IF	daf2	34	D	1	1
11	IF	daf2	34	D	1	1
11	IF	daf2	35	D	1	1
11	IF	daf2	35	D	1	1
11	IF	daf2	35	D	1	1
11	IF	daf2	38	D	1	1
11	IF	daf2	41	D	1	1
11	IF	daf2	43	D	1	1
12	IF	daf2	5	M	1	NA
12	IF	daf2	6	M	1	NA
12	IF	daf2	7	M	1	NA
12	IF	daf2	8	D	1	1
12	IF	daf2	10	D	1	1
12	IF	daf2	21	D	1	1
12	IF	daf2	25	D	1	1
12	IF	daf2	26	D	1	1
12	IF	daf2	27	D	1	1
12	IF	daf2	28	D	1	1
12	IF	daf2	29	D	1	1
12	IF	daf2	29	D	1	1
12	IF	daf2	30	D	1	1
12	IF	daf2	30	D	1	1
12	IF	daf2	34	D	1	1
12	IF	daf2	34	D	1	1
12	IF	daf2	35	D	1	1
12	IF	daf2	35	D	1	1
12	IF	daf2	40	D	1	1
12	IF	daf2	41	D	1	1
15	IF	daf2	3	M	1	NA
15	IF	daf2	8	C	0	0
15	IF	daf2	20	D	1	1
15	IF	daf2	24	D	1	1
15	IF	daf2	24	D	1	1
15	IF	daf2	26	D	1	1
15	IF	daf2	28	D	1	1
15	IF	daf2	28	D	1	1
15	IF	daf2	28	D	1	1
15	IF	daf2	29	D	1	1
15	IF	daf2	30	D	1	1
15	IF	daf2	31	D	1	1
15	IF	daf2	32	D	1	1
15	IF	daf2	32	D	1	1
15	IF	daf2	33	D	1	1
15	IF	daf2	34	D	1	1
15	IF	daf2	35	D	1	1
15	IF	daf2	36	D	1	1
15	IF	daf2	39	D	1	1
15	IF	daf2	40	D	1	1
18	IF	daf2	6	M	1	NA
18	IF	daf2	7	M	1	NA
18	IF	daf2	10	C	0	0
18	IF	daf2	22	D	1	1
18	IF	daf2	22	D	1	1
18	IF	daf2	24	D	1	1
18	IF	daf2	24	D	1	1
18	IF	daf2	25	D	1	1
18	IF	daf2	28	D	1	1
18	IF	daf2	28	D	1	1
18	IF	daf2	28	D	1	1
18	IF	daf2	29	D	1	1
18	IF	daf2	29	D	1	1
18	IF	daf2	30	D	1	1
18	IF	daf2	31	D	1	1
18	IF	daf2	31	D	1	1
18	IF	daf2	34	D	1	1
18	IF	daf2	35	D	1	1
18	IF	daf2	38	D	1	1
18	IF	daf2	40	D	1	1
20	IF	daf2	12	D	1	1
20	IF	daf2	15	D	1	1
20	IF	daf2	21	D	1	1
20	IF	daf2	24	D	1	1
20	IF	daf2	24	D	1	1
20	IF	daf2	26	D	1	1
20	IF	daf2	28	D	1	1
20	IF	daf2	30	D	1	1
20	IF	daf2	30	D	1	1
20	IF	daf2	31	D	1	1
20	IF	daf2	31	D	1	1
20	IF	daf2	32	D	1	1
20	IF	daf2	33	D	1	1
20	IF	daf2	33	C	0	0
20	IF	daf2	34	D	1	1
20	IF	daf2	37	D	1	1
20	IF	daf2	37	D	1	1
20	IF	daf2	40	D	1	1
20	IF	daf2	43	D	1	1
20	IF	daf2	48	D	1	1
3	AL	ev	5	C	0	0
4	AL	ev	3	M	1	NA
6	AL	ev	8	M	1	NA
7	AL	ev	9	D	1	1
9	AL	ev	5	D	1	1
3	AL	ev	8	M	1	NA
4	AL	ev	8	M	1	NA
6	AL	ev	9	D	1	1
7	AL	ev	10	D	1	1
9	AL	ev	7	M	1	NA
3	AL	ev	9	D	1	1
4	AL	ev	11	D	1	1
6	AL	ev	10	D	1	1
7	AL	ev	11	D	1	1
9	AL	ev	10	D	1	1
3	AL	ev	11	D	1	1
4	AL	ev	12	D	1	1
6	AL	ev	10	D	1	1
7	AL	ev	12	D	1	1
9	AL	ev	11	D	1	1
3	AL	ev	12	D	1	1
4	AL	ev	12	D	1	1
6	AL	ev	10	D	1	1
7	AL	ev	16	D	1	1
9	AL	ev	12	D	1	1
3	AL	ev	14	D	1	1
4	AL	ev	13	D	1	1
6	AL	ev	11	D	1	1
7	AL	ev	16	D	1	1
9	AL	ev	13	D	1	1
3	AL	ev	14	D	1	1
4	AL	ev	14	D	1	1
6	AL	ev	12	D	1	1
7	AL	ev	16	D	1	1
9	AL	ev	14	D	1	1
3	AL	ev	15	D	1	1
4	AL	ev	14	D	1	1
6	AL	ev	13	D	1	1
7	AL	ev	18	D	1	1
9	AL	ev	14	D	1	1
3	AL	ev	16	D	1	1
4	AL	ev	15	D	1	1
6	AL	ev	13	D	1	1
7	AL	ev	18	D	1	1
9	AL	ev	14	D	1	1
3	AL	ev	19	D	1	1
4	AL	ev	15	D	1	1
6	AL	ev	13	D	1	1
7	AL	ev	19	D	1	1
9	AL	ev	14	D	1	1
3	AL	ev	19	D	1	1
4	AL	ev	16	D	1	1
6	AL	ev	15	D	1	1
7	AL	ev	20	D	1	1
9	AL	ev	15	D	1	1
3	AL	ev	19	D	1	1
4	AL	ev	18	D	1	1
6	AL	ev	16	D	1	1
7	AL	ev	20	D	1	1
9	AL	ev	16	D	1	1
3	AL	ev	20	D	1	1
4	AL	ev	20	D	1	1
6	AL	ev	18	D	1	1
7	AL	ev	21	D	1	1
9	AL	ev	16	D	1	1
3	AL	ev	20	D	1	1
4	AL	ev	21	D	1	1
6	AL	ev	21	D	1	1
7	AL	ev	21	D	1	1
9	AL	ev	18	D	1	1
3	AL	ev	20	D	1	1
4	AL	ev	21	D	1	1
6	AL	ev	21	D	1	1
7	AL	ev	21	D	1	1
9	AL	ev	20	D	1	1
3	AL	ev	21	D	1	1
4	AL	ev	21	D	1	1
6	AL	ev	22	D	1	1
7	AL	ev	21	D	1	1
9	AL	ev	20	D	1	1
3	AL	ev	22	D	1	1
4	AL	ev	22	D	1	1
6	AL	ev	22	D	1	1
7	AL	ev	21	D	1	1
9	AL	ev	21	D	1	1
3	AL	ev	22	D	1	1
4	AL	ev	23	D	1	1
6	AL	ev	23	D	1	1
7	AL	ev	23	D	1	1
9	AL	ev	23	D	1	1
3	AL	ev	22	D	1	1
4	AL	ev	24	D	1	1
6	AL	ev	24	D	1	1
7	AL	ev	24	D	1	1
9	AL	ev	24	D	1	1
3	AL	ev	24	D	1	1
4	AL	ev	25	D	1	1
6	AL	ev	24	D	1	1
7	AL	ev	27	D	1	1
9	AL	ev	24	D	1	1
13	IF	ev	4	D	1	1
14	IF	ev	8	D	1	1
16	IF	ev	3	M	1	NA
17	IF	ev	10	D	1	1
19	IF	ev	10	C	0	0
13	IF	ev	8	C	0	0
14	IF	ev	8	C	0	0
16	IF	ev	9	D	1	1
17	IF	ev	11	D	1	1
19	IF	ev	10	D	1	1
13	IF	ev	10	D	1	1
14	IF	ev	10	D	1	1
16	IF	ev	9	D	1	1
17	IF	ev	12	D	1	1
19	IF	ev	13	D	1	1
13	IF	ev	10	D	1	1
14	IF	ev	10	D	1	1
16	IF	ev	10	D	1	1
17	IF	ev	12	D	1	1
19	IF	ev	14	D	1	1
13	IF	ev	10	D	1	1
14	IF	ev	10	C	0	0
16	IF	ev	10	D	1	1
17	IF	ev	13	D	1	1
19	IF	ev	15	D	1	1
13	IF	ev	12	D	1	1
14	IF	ev	11	D	1	1
16	IF	ev	13	D	1	1
17	IF	ev	14	D	1	1
19	IF	ev	16	D	1	1
13	IF	ev	12	D	1	1
14	IF	ev	12	D	1	1
16	IF	ev	14	D	1	1
17	IF	ev	14	D	1	1
19	IF	ev	16	D	1	1
13	IF	ev	12	D	1	1
14	IF	ev	13	D	1	1
16	IF	ev	14	D	1	1
17	IF	ev	14	C	0	0
19	IF	ev	16	D	1	1
13	IF	ev	14	D	1	1
14	IF	ev	13	D	1	1
16	IF	ev	14	D	1	1
17	IF	ev	15	D	1	1
19	IF	ev	16	D	1	1
13	IF	ev	14	D	1	1
14	IF	ev	14	D	1	1
16	IF	ev	16	D	1	1
17	IF	ev	16	D	1	1
19	IF	ev	18	D	1	1
13	IF	ev	16	D	1	1
14	IF	ev	15	D	1	1
16	IF	ev	16	D	1	1
17	IF	ev	16	D	1	1
19	IF	ev	19	D	1	1
13	IF	ev	16	D	1	1
14	IF	ev	15	D	1	1
16	IF	ev	18	D	1	1
17	IF	ev	16	D	1	1
19	IF	ev	20	D	1	1
13	IF	ev	18	D	1	1
14	IF	ev	18	D	1	1
16	IF	ev	18	D	1	1
17	IF	ev	18	D	1	1
19	IF	ev	20	D	1	1
13	IF	ev	18	D	1	1
14	IF	ev	18	D	1	1
16	IF	ev	20	D	1	1
17	IF	ev	19	D	1	1
19	IF	ev	20	D	1	1
13	IF	ev	19	D	1	1
14	IF	ev	18	D	1	1
16	IF	ev	20	D	1	1
17	IF	ev	20	D	1	1
19	IF	ev	20	D	1	1
13	IF	ev	19	D	1	1
14	IF	ev	20	D	1	1
16	IF	ev	20	D	1	1
17	IF	ev	20	D	1	1
19	IF	ev	20	D	1	1
13	IF	ev	21	D	1	1
14	IF	ev	20	D	1	1
16	IF	ev	20	D	1	1
17	IF	ev	20	D	1	1
19	IF	ev	21	D	1	1
13	IF	ev	22	D	1	1
14	IF	ev	20	D	1	1
16	IF	ev	20	D	1	1
17	IF	ev	20	D	1	1
19	IF	ev	21	D	1	1
13	IF	ev	23	D	1	1
14	IF	ev	20	D	1	1
16	IF	ev	21	D	1	1
17	IF	ev	23	D	1	1
19	IF	ev	23	D	1	1
13	IF	ev	24	D	1	1
14	IF	ev	22	D	1	1
16	IF	ev	24	D	1	1
17	IF	ev	25	D	1	1
19	IF	ev	24	D	1	1

## Sheet: intergen_IF_survival
food	rnai	age (age of the event)	event (D: Dead, M: Matricide, W: Walled, L: Lost, C: Censored)	event_wm (event with matricides included)	event_nm (event without matricide)
AL	daf2	8	D	1	1
AL	daf2	13	D	1	1
AL	daf2	17	D	1	1
AL	daf2	17	D	1	1
AL	daf2	17	D	1	1
AL	daf2	18	D	1	1
AL	daf2	18	D	1	1
AL	daf2	18	D	1	1
AL	daf2	19	D	1	1
AL	daf2	21	D	1	1
AL	daf2	8	D	1	1
AL	daf2	8	D	1	1
AL	daf2	12	D	1	1
AL	daf2	16	D	1	1
AL	daf2	17	D	1	1
AL	daf2	20	D	1	1
AL	daf2	20	D	1	1
AL	daf2	10	D	1	1
AL	daf2	10	D	1	1
AL	daf2	10	D	1	1
AL	daf2	13	D	1	1
AL	daf2	13	D	1	1
AL	daf2	18	D	1	1
AL	daf2	21	D	1	1
AL	daf2	22	D	1	1
AL	daf2	22	D	1	1
AL	daf2	11	D	1	1
AL	daf2	11	D	1	1
AL	daf2	13	D	1	1
AL	daf2	14	D	1	1
AL	daf2	17	D	1	1
AL	daf2	17	D	1	1
AL	daf2	17	D	1	1
AL	daf2	18	D	1	1
AL	daf2	20	D	1	1
AL	ev	13	D	1	1
AL	ev	14	D	1	1
AL	ev	16	D	1	1
AL	ev	17	D	1	1
AL	ev	17	D	1	1
AL	ev	17	D	1	1
AL	ev	18	D	1	1
AL	ev	20	D	1	1
AL	ev	9	D	1	1
AL	ev	11	D	1	1
AL	ev	11	D	1	1
AL	ev	11	D	1	1
AL	ev	14	D	1	1
AL	ev	16	D	1	1
AL	ev	16	D	1	1
AL	ev	17	D	1	1
AL	ev	22	D	1	1
AL	ev	7	D	1	1
AL	ev	8	D	1	1
AL	ev	14	D	1	1
AL	ev	17	D	1	1
AL	ev	17	D	1	1
AL	ev	17	D	1	1
AL	ev	17	D	1	1
AL	ev	17	D	1	1
AL	ev	17	D	1	1
AL	ev	18	D	1	1
AL	ev	9	D	1	1
AL	ev	9	D	1	1
AL	ev	11	D	1	1
AL	ev	13	D	1	1
AL	ev	13	D	1	1
AL	ev	17	D	1	1
AL	ev	17	D	1	1
AL	ev	18	D	1	1
AL	ev	19	D	1	1
AL	ev	10	D	1	1
AL	ev	16	D	1	1
AL	ev	16	D	1	1
AL	ev	17	D	1	1
AL	ev	17	D	1	1
AL	ev	17	D	1	1
AL	ev	18	D	1	1
AL	ev	19	D	1	1
AL	ev	22	D	1	1
AL	ev	8	D	1	1
AL	ev	8	D	1	1
AL	ev	14	D	1	1
AL	ev	16	D	1	1
AL	ev	17	D	1	1
AL	ev	17	D	1	1
AL	ev	17	D	1	1
AL	ev	19	D	1	1
AL	ev	19	D	1	1
IF	daf2	9	D	1	1
IF	daf2	14	D	1	1
IF	daf2	17	D	1	1
IF	daf2	18	D	1	1
IF	daf2	18	D	1	1
IF	daf2	19	D	1	1
IF	daf2	14	D	1	1
IF	daf2	15	D	1	1
IF	daf2	16	D	1	1
IF	daf2	16	D	1	1
IF	daf2	17	D	1	1
IF	daf2	18	D	1	1
IF	daf2	18	D	1	1
IF	daf2	22	D	1	1
IF	daf2	11	D	1	1
IF	daf2	11	D	1	1
IF	daf2	13	D	1	1
IF	daf2	17	D	1	1
IF	daf2	18	D	1	1
IF	daf2	18	D	1	1
IF	daf2	18	D	1	1
IF	daf2	22	D	1	1
IF	daf2	14	D	1	1
IF	daf2	17	D	1	1
IF	daf2	17	D	1	1
IF	daf2	17	D	1	1
IF	daf2	19	D	1	1
IF	daf2	19	D	1	1
IF	daf2	19	D	1	1
IF	daf2	20	D	1	1
IF	daf2	22	D	1	1
IF	daf2	16	D	1	1
IF	daf2	16	D	1	1
IF	daf2	17	D	1	1
IF	daf2	18	D	1	1
IF	daf2	20	D	1	1
IF	daf2	20	D	1	1
IF	daf2	20	D	1	1
IF	daf2	21	D	1	1
IF	daf2	24	D	1	1
IF	daf2	8	D	1	1
IF	daf2	10	D	1	1
IF	daf2	16	D	1	1
IF	daf2	18	D	1	1
IF	daf2	18	D	1	1
IF	daf2	18	D	1	1
IF	daf2	21	D	1	1
IF	daf2	22	D	1	1
IF	daf2	10	D	1	1
IF	daf2	15	D	1	1
IF	daf2	16	D	1	1
IF	daf2	16	D	1	1
IF	daf2	17	D	1	1
IF	daf2	24	D	1	1
IF	ev	9	D	1	1
IF	ev	14	D	1	1
IF	ev	14	D	1	1
IF	ev	14	D	1	1
IF	ev	15	D	1	1
IF	ev	17	D	1	1
IF	ev	17	D	1	1
IF	ev	19	D	1	1
IF	ev	19	D	1	1
IF	ev	19	D	1	1
IF	ev	9	D	1	1
IF	ev	11	D	1	1
IF	ev	14	D	1	1
IF	ev	16	D	1	1
IF	ev	16	D	1	1
IF	ev	17	D	1	1
IF	ev	17	D	1	1
IF	ev	17	D	1	1
IF	ev	21	D	1	1
IF	ev	22	D	1	1
IF	ev	12	D	1	1
IF	ev	14	D	1	1
IF	ev	16	D	1	1
IF	ev	17	D	1	1
IF	ev	19	D	1	1
IF	ev	19	D	1	1
IF	ev	20	D	1	1
IF	ev	20	D	1	1
IF	ev	22	D	1	1
IF	ev	8	D	1	1
IF	ev	14	D	1	1
IF	ev	14	D	1	1
IF	ev	14	D	1	1
IF	ev	14	D	1	1
IF	ev	18	D	1	1
IF	ev	18	D	1	1
IF	ev	18	D	1	1
IF	ev	19	D	1	1
IF	ev	8	D	1	1
IF	ev	8	D	1	1
IF	ev	14	D	1	1
IF	ev	17	D	1	1
IF	ev	17	D	1	1
IF	ev	17	D	1	1
IF	ev	19	D	1	1
IF	ev	19	D	1	1
IF	ev	19	D	1	1
IF	ev	8	D	1	1
IF	ev	13	D	1	1
IF	ev	14	D	1	1
IF	ev	17	D	1	1
IF	ev	17	D	1	1
IF	ev	17	D	1	1
IF	ev	18	D	1	1
IF	ev	23	D	1	1
IF	ev	9	D	1	1
IF	ev	17	D	1	1
IF	ev	17	D	1	1
IF	ev	17	D	1	1
IF	ev	17	D	1	1
IF	ev	17	D	1	1
IF	ev	17	D	1	1
IF	ev	11	D	1	1
IF	ev	11	D	1	1
IF	ev	14	D	1	1
IF	ev	16	D	1	1
IF	ev	17	D	1	1
IF	ev	17	D	1	1
IF	ev	20	D	1	1
IF	ev	21	D	1	1
AL	daf2	15	L	0	0
AL	ev	15	L	0	0
IF	ev	15	L	0	0
AL	daf2	3	M	1	NA
AL	ev	3	M	1	NA
AL	ev	4	M	1	NA
AL	ev	3	M	1	NA
IF	daf2	3	M	1	NA
IF	daf2	4	M	1	NA
IF	daf2	3	M	1	NA
IF	daf2	3	M	1	NA
IF	ev	5	M	1	NA
IF	ev	3	M	1	NA
IF	ev	3	M	1	NA
IF	ev	3	M	1	NA
IF	ev	3	M	1	NA

## Sheet: early_IF_SelfReproduction
id	strain	rnai	food	batch	event (D: Dead, M: Matricide, W: Walled, L: Lost, C: Censored)	age (age of the event)	matricide	lrs_nm (lifetime reproductive success without matricides)	lrs_wm (lifetime reproductive success with matricides)
A_173	N2	ev	IF	A	D	1		0	0
D_184	U	ev	IF	D	D	2		0	0
A_70	P	daf2	IF	A				0	0
B_217	U	daf2	AL	B				0	0
A_355	P	ev	AL	A				1	1
D_180	U	daf2	IF	D	D	2		10	10
C_46	P	daf2	IF	C	D	2		29	29
B_44	N2	daf2	IF	B	M	2	M		40
B_40	N2	ev	IF	B	M	2	M		43
D_9	U	ev	IF	D	D	3		44	44
A_281	P	daf2	AL	A				48	48
A_397	P	ev	AL	A	M	5	M		50
B_1	U	ev	IF	B	M	3	M		60
B_21	N2	daf2	IF	B	M	5	M		66
C_66	P	ev	IF	C	M	4	M		71
A_185	P	daf2	IF	A	M	2	M		73
A_208	P	daf2	AL	A				74	74
A_232	P	daf2	AL	A	M	7	M		77
A_307	P	daf2	AL	A				77	77
D_215	U	ev	AL	D				81	81
A_69	P	daf2	IF	A	M	4	M		82
D_72	U	ev	IF	D	D	5		85	85
A_194	P	daf2	IF	A	M	2	M		86
A_210	P	daf2	AL	A				90	90
B_278	U	ev	AL	B				90	90
C_39	P	daf2	IF	C				90	90
B_246	N2	daf2	AL	B	M	2	M		93
B_42	U	ev	IF	B	M	3	M		95
A_3	N2	ev	IF	A	M	3	M		97
A_251	P	ev	AL	A	M	5	M		97
C_115	P	ev	IF	C				102	102
B_22	U	ev	IF	B	M	5	M		103
C_276	P	daf2	AL	C				103	103
B_33	U	daf2	IF	B	M	4	M		111
C_8	P	daf2	IF	C				111	111
C_171	P	daf2	IF	C				112	112
C_5	P	daf2	IF	C				116	116
A_377	P	ev	AL	A	M	6	M		117
C_151	P	daf2	IF	C				118	118
C_139	P	ev	IF	C				119	119
C_86	P	ev	IF	C				120	120
A_310	P	daf2	AL	A				121	121
C_158	P	daf2	IF	C				121	121
A_182	P	ev	IF	A	D	6		122	122
C_123	P	ev	IF	C				122	122
D_58	U	daf2	IF	D				122	122
C_59	P	daf2	IF	C				123	123
C_173	P	ev	IF	C				123	123
C_78	P	daf2	IF	C				124	124
A_118	P	ev	IF	A				127	127
C_96	P	ev	IF	C				127	127
A_1	P	ev	IF	A				130	130
A_23	P	ev	IF	A				130	130
B_138	N2	ev	IF	B				131	131
C_47	P	daf2	IF	C				131	131
B_165	U	ev	IF	B				134	134
A_207	P	daf2	AL	A				136	136
C_128	P	ev	IF	C				136	136
A_138	N2	ev	IF	A				137	137
C_161	P	ev	IF	C				137	137
A_127	P	daf2	IF	A	M	4	M		138
C_126	P	daf2	IF	C				138	138
A_34	N2	ev	IF	A				140	140
D_78	U	daf2	IF	D				140	140
C_9	P	ev	IF	C				141	141
C_63	P	ev	IF	C				141	141
A_237	N2	ev	AL	A				142	142
A_334	N2	daf2	AL	A				142	142
C_94	P	ev	IF	C				142	142
C_140	P	daf2	IF	C				142	142
A_63	N2	ev	IF	A				144	144
B_15	U	ev	IF	B	M	4	M		145
B_213	U	daf2	AL	B				145	145
C_192	P	ev	IF	C				145	145
C_35	P	daf2	IF	C				146	146
A_179	P	daf2	IF	A				147	147
B_185	U	daf2	IF	B				147	147
C_135	P	ev	IF	C				147	147
C_143	P	ev	IF	C	M	4	M		148
C_130	P	daf2	IF	C				148	148
C_80	P	daf2	IF	C				149	149
A_191	N2	ev	IF	A	D	7		150	150
B_11	U	daf2	IF	B				151	151
C_37	P	ev	IF	C				151	151
A_176	P	daf2	IF	A	D	4		152	152
A_108	P	daf2	IF	A	M	5	M		153
C_172	P	daf2	IF	C	M	4	M		153
A_57	N2	ev	IF	A				154	154
C_14	P	daf2	IF	C				154	154
A_50	P	ev	IF	A				155	155
B_234	U	ev	AL	B				155	155
B_329	U	daf2	AL	B				155	155
A_56	P	ev	IF	A	D	4		157	157
A_171	N2	daf2	IF	A				157	157
C_153	P	daf2	IF	C				157	157
A_25	P	ev	IF	A				158	158
C_3	P	ev	IF	C				158	158
C_26	P	ev	IF	C				158	158
C_187	P	daf2	IF	C				158	158
A_247	N2	ev	AL	A				160	160
C_34	P	ev	IF	C				160	160
C_146	P	daf2	IF	C				160	160
A_231	P	ev	AL	A				161	161
B_212	U	ev	AL	B				162	162
C_79	P	daf2	IF	C				162	162
A_135	N2	ev	IF	A				163	163
A_45	P	ev	IF	A	D	4		164	164
A_115	N2	ev	IF	A				164	164
B_159	N2	ev	IF	B				164	164
C_57	P	ev	IF	C				164	164
C_160	P	daf2	IF	C				164	164
A_13	P	daf2	IF	A				165	165
A_162	N2	daf2	IF	A				166	166
A_4	P	ev	IF	A				166	166
C_167	P	daf2	IF	C				166	166
A_122	N2	ev	IF	A				167	167
C_330	P	daf2	AL	C				167	167
B_337	N2	ev	AL	B				168	168
B_382	N2	ev	AL	B				168	168
C_2	P	ev	IF	C				168	168
C_201	P	daf2	AL	C				168	168
A_388	P	ev	AL	A	D	6		169	169
A_112	N2	daf2	IF	A				169	169
B_96	N2	ev	IF	B				169	169
A_39	N2	daf2	IF	A				170	170
A_47	N2	daf2	IF	A				170	170
A_170	P	daf2	IF	A				170	170
C_103	P	daf2	IF	C				170	170
A_196	P	daf2	IF	A	L	7		171	171
C_308	P	ev	AL	C				171	171
A_153	N2	daf2	IF	A				172	172
A_42	P	ev	IF	A				172	172
B_63	N2	ev	IF	B				172	172
B_293	U	daf2	AL	B				172	172
A_68	N2	daf2	IF	A				173	173
B_64	N2	ev	IF	B				173	173
B_251	U	ev	AL	B				173	173
B_395	U	ev	AL	B				173	173
D_59	U	daf2	IF	D				173	173
B_366	U	ev	AL	B				175	175
D_190	U	daf2	IF	D				175	175
A_89	P	daf2	IF	A	D	4		176	176
A_147	P	ev	IF	A				176	176
B_166	N2	daf2	IF	B				176	176
B_34	N2	ev	IF	B				176	176
A_65	P	ev	IF	A				177	177
A_381	N2	daf2	AL	A				177	177
A_174	P	ev	IF	A				178	178
C_58	P	daf2	IF	C				178	178
C_190	P	daf2	IF	C				178	178
D_61	U	ev	IF	D				178	178
B_84	U	ev	IF	B	M	4	M		179
B_95	N2	ev	IF	B				179	179
A_363	P	daf2	AL	A				179	179
A_168	P	ev	IF	A	D	6		180	180
A_250	N2	daf2	AL	A				180	180
C_64	P	ev	IF	C				180	180
A_200	N2	ev	IF	A	L	7		181	181
A_111	P	ev	IF	A	W	7		181	181
B_225	N2	ev	AL	B				181	181
A_8	N2	daf2	IF	A				182	182
C_178	P	ev	IF	C	D	6		183	183
B_271	U	daf2	AL	B	M	5	M		183
B_2	N2	ev	IF	B				183	183
B_26	N2	ev	IF	B				183	183
B_367	N2	ev	AL	B				183	183
A_61	N2	ev	IF	A				184	184
B_157	U	ev	IF	B				184	184
B_211	U	ev	AL	B				184	184
A_51	N2	ev	IF	A				185	185
B_171	N2	daf2	IF	B				185	185
B_94	N2	ev	IF	B				185	185
A_329	P	daf2	AL	A				185	185
B_349	U	ev	AL	B				185	185
C_40	P	ev	IF	C				185	185
B_17	N2	daf2	IF	B				186	186
B_51	N2	ev	IF	B				186	186
B_168	U	ev	IF	B				186	186
B_331	N2	daf2	AL	B				186	186
A_14	N2	daf2	IF	A				187	187
B_29	N2	ev	IF	B				187	187
B_189	U	ev	IF	B				187	187
C_200	P	ev	IF	C				187	187
B_49	U	daf2	IF	B				188	188
B_36	N2	ev	IF	B				188	188
A_244	P	daf2	AL	A				188	188
B_216	N2	ev	AL	B				188	188
C_326	P	ev	AL	C				188	188
D_243	U	daf2	AL	D				188	188
A_224	P	daf2	AL	A	M	5	M		189
A_172	N2	daf2	IF	A				189	189
B_219	U	ev	AL	B				189	189
C_62	P	ev	IF	C				189	189
D_62	U	ev	IF	D				189	189
A_46	N2	daf2	IF	A				190	190
B_228	U	ev	AL	B				190	190
A_117	N2	ev	IF	A	D	4		191	191
A_180	N2	daf2	IF	A				191	191
B_130	N2	daf2	IF	B				191	191
A_218	N2	daf2	AL	A				191	191
A_261	N2	daf2	AL	A				191	191
B_376	U	daf2	AL	B				191	191
C_222	P	daf2	AL	C				191	191
C_340	P	ev	AL	C				191	191
A_177	N2	daf2	IF	A	D	5		192	192
B_125	U	daf2	IF	B	M	5	M		192
A_301	P	ev	AL	A	M	7	M		192
B_132	U	daf2	IF	B				192	192
A_296	N2	daf2	AL	A				192	192
A_335	P	daf2	AL	A				192	192
C_325	P	daf2	AL	C				192	192
D_36	U	ev	IF	D	M	4	M		194
A_195	N2	daf2	IF	A				194	194
C_298	P	ev	AL	C				194	194
A_136	N2	ev	IF	A				195	195
B_89	U	daf2	IF	B				195	195
A_222	N2	daf2	AL	A				195	195
A_236	P	ev	AL	A				195	195
B_343	U	daf2	AL	B				195	195
A_150	P	ev	IF	A	M	5	M		196
A_2	N2	ev	IF	A				196	196
A_131	P	ev	IF	A	M	4	M		197
A_35	N2	daf2	IF	A				197	197
A_58	N2	daf2	IF	A				197	197
A_193	P	ev	IF	A				197	197
D_250	U	daf2	AL	D				197	197
D_288	U	daf2	AL	D	M	7	M		198
B_37	N2	ev	IF	B				198	198
B_110	U	ev	IF	B				198	198
A_257	N2	ev	AL	A				198	198
A_274	P	ev	AL	A				198	198
B_231	U	ev	AL	B				198	198
B_232	U	daf2	AL	B				198	198
B_287	N2	ev	AL	B				198	198
B_224	U	daf2	AL	B	M	5	M		199
B_146	N2	daf2	IF	B				199	199
A_211	P	ev	AL	A				199	199
B_387	U	daf2	AL	B				199	199
D_44	U	daf2	IF	D				199	199
B_241	U	daf2	AL	B				200	200
B_260	U	daf2	AL	B				200	200
B_282	U	ev	AL	B				200	200
B_307	U	daf2	AL	B	M	6	M		201
A_17	N2	daf2	IF	A				201	201
B_117	N2	ev	IF	B				201	201
A_220	N2	daf2	AL	A				201	201
D_91	U	ev	IF	D				201	201
A_160	N2	daf2	IF	A				202	202
B_83	N2	daf2	IF	B				202	202
A_276	N2	daf2	AL	A				202	202
A_347	N2	ev	AL	A				202	202
B_269	U	daf2	AL	B				202	202
D_102	U	ev	IF	D				202	202
D_146	U	daf2	IF	D	M	4	M		203
B_179	U	daf2	IF	B				203	203
B_102	N2	ev	IF	B				203	203
C_252	P	ev	AL	C				203	203
B_233	U	ev	AL	B	M	6	M		204
B_61	N2	ev	IF	B				204	204
C_297	P	ev	AL	C				204	204
A_260	P	daf2	AL	A				205	205
B_289	U	ev	AL	B				205	205
B_309	U	ev	AL	B				205	205
D_86	U	ev	IF	D				205	205
D_123	U	ev	IF	D				205	205
A_295	N2	daf2	AL	A				206	206
B_204	U	ev	AL	B				206	206
B_312	U	ev	AL	B				206	206
C_390	P	ev	AL	C				206	206
C_243	P	daf2	AL	C				207	207
C_257	P	ev	AL	C				207	207
B_186	N2	daf2	IF	B				208	208
B_85	U	ev	IF	B				208	208
A_331	N2	daf2	AL	A				208	208
B_214	N2	daf2	AL	B				208	208
C_229	P	ev	AL	C				208	208
C_255	P	daf2	AL	C				208	208
D_74	U	daf2	IF	D				208	208
A_202	N2	daf2	AL	A				209	209
A_255	N2	daf2	AL	A				209	209
B_239	U	daf2	AL	B				209	209
D_130	U	daf2	IF	D	M	6	M		210
A_161	N2	ev	IF	A				210	210
A_271	P	daf2	AL	A				210	210
D_75	U	daf2	IF	D				210	210
A_145	P	ev	IF	A	D	6		211	211
A_227	N2	ev	AL	A	M	6	M		211
A_190	N2	daf2	IF	A				211	211
A_159	N2	ev	IF	A				211	211
A_164	P	daf2	IF	A				211	211
B_163	U	ev	IF	B					211
A_215	N2	ev	AL	A				211	211
A_230	N2	daf2	AL	A				211	211
A_266	N2	daf2	AL	A				211	211
A_268	N2	daf2	AL	A				211	211
B_244	U	daf2	AL	B				211	211
C_321	P	ev	AL	C				211	211
B_156	U	daf2	IF	B	M	4	M		212
D_254	U	ev	AL	D	M	6	M		212
A_72	N2	ev	IF	A				212	212
A_119	N2	ev	IF	A				212	212
B_87	U	ev	IF	B				212	212
A_277	N2	daf2	AL	A				212	212
B_265	U	ev	AL	B				212	212
B_155	U	ev	IF	B				213	213
A_243	N2	daf2	AL	A				213	213
B_203	U	ev	AL	B				213	213
D_330	U	daf2	AL	D				213	213
D_267	U	ev	AL	D				213	213
A_96	N2	ev	IF	A				214	214
B_35	N2	daf2	IF	B				214	214
B_80	N2	daf2	IF	B				214	214
B_66	N2	ev	IF	B				214	214
A_299	P	daf2	AL	A				214	214
A_300	P	ev	AL	A				214	214
B_336	N2	ev	AL	B				214	214
D_172	U	daf2	IF	D				214	214
D_295	U	daf2	AL	D				214	214
D_333	U	ev	AL	D				214	214
A_221	N2	daf2	AL	A	D	6		215	215
A_239	P	daf2	AL	A	M	7	M		215
B_116	N2	daf2	IF	B				215	215
A_201	N2	daf2	AL	A				215	215
A_241	P	daf2	AL	A				215	215
A_258	N2	daf2	AL	A				215	215
B_256	U	ev	AL	B				215	215
A_400	P	daf2	AL	A	M	5	M		216
B_314	U	ev	AL	B				216	216
C_370	P	ev	AL	C				216	216
B_43	N2	daf2	IF	B				217	217
B_73	N2	daf2	IF	B				217	217
B_160	N2	daf2	IF	B				217	217
B_142	N2	ev	IF	B				217	217
A_253	N2	ev	AL	A				217	217
A_395	P	ev	AL	A				217	217
B_302	U	daf2	AL	B				217	217
B_323	U	ev	AL	B				217	217
D_73	U	daf2	IF	D				217	217
D_218	U	daf2	AL	D				217	217
A_75	N2	daf2	IF	A				218	218
A_116	N2	daf2	IF	A				218	218
B_27	N2	daf2	IF	B				218	218
A_217	P	daf2	AL	A				218	218
A_240	N2	daf2	AL	A				218	218
B_272	U	daf2	AL	B				218	218
D_121	U	ev	IF	D				218	218
A_282	P	ev	AL	A	D	5		219	219
B_62	N2	ev	IF	B				219	219
A_254	N2	ev	AL	A				219	219
A_385	N2	daf2	AL	A				219	219
B_205	N2	ev	AL	B				219	219
D_14	U	daf2	IF	D				219	219
D_39	U	daf2	IF	D				219	219
A_59	N2	daf2	IF	A				220	220
A_80	N2	daf2	IF	A				220	220
B_114	N2	daf2	IF	B				220	220
B_92	N2	ev	IF	B				220	220
B_191	N2	ev	IF	B				220	220
A_322	N2	ev	AL	A				220	220
A_366	P	ev	AL	A				220	220
B_210	U	daf2	AL	B				220	220
B_264	U	ev	AL	B				220	220
B_305	U	ev	AL	B				220	220
B_359	U	daf2	AL	B				220	220
C_237	P	ev	AL	C				220	220
D_186	U	daf2	IF	D				220	220
D_255	U	daf2	AL	D	M	6	M		221
B_247	N2	ev	AL	B				221	221
D_6	U	daf2	IF	D				221	221
D_38	U	daf2	IF	D				221	221
D_66	U	ev	IF	D				221	221
D_351	U	ev	AL	D				221	221
B_176	U	daf2	IF	B				222	222
B_294	N2	daf2	AL	B				222	222
B_327	N2	ev	AL	B				222	222
B_347	N2	ev	AL	B				222	222
B_355	U	ev	AL	B				222	222
D_119	U	ev	IF	D				222	222
D_263	U	daf2	AL	D				222	222
D_266	U	daf2	AL	D	M	4	M		223
A_187	N2	daf2	IF	A				223	223
A_62	N2	ev	IF	A				223	223
B_187	N2	daf2	IF	B				223	223
B_136	N2	ev	IF	B				223	223
B_200	N2	ev	IF	B				223	223
D_166	U	daf2	IF	D				223	223
D_202	U	daf2	AL	D				223	223
D_326	U	ev	AL	D				223	223
C_391	P	ev	AL	C	M	3	M		224
A_73	N2	daf2	IF	A				224	224
A_178	N2	ev	IF	A				224	224
B_164	U	daf2	IF	B				224	224
B_72	N2	ev	IF	B				224	224
B_121	N2	ev	IF	B				224	224
A_229	N2	ev	AL	A				224	224
B_348	U	daf2	AL	B				224	224
D_328	U	daf2	AL	D				224	224
D_340	U	ev	AL	D				224	224
B_193	U	ev	IF	B				225	225
B_257	N2	ev	AL	B				225	225
C_216	P	ev	AL	C				225	225
C_221	P	daf2	AL	C				225	225
C_283	P	ev	AL	C				225	225
B_354	U	daf2	AL	B	M	6	M		226
C_209	P	daf2	AL	C	M	3	M		226
A_102	N2	ev	IF	A				226	226
B_112	N2	daf2	IF	B				226	226
A_246	N2	daf2	AL	A				226	226
A_256	P	ev	AL	A				226	226
A_327	N2	ev	AL	A				226	226
B_291	U	daf2	AL	B				226	226
B_301	U	ev	AL	B				226	226
D_64	U	ev	IF	D				226	226
D_378	U	ev	AL	D				226	226
A_105	P	ev	IF	A	D	5		227	227
C_336	P	ev	AL	C	M	4	M		227
A_319	P	daf2	AL	A				227	227
B_372	U	daf2	AL	B				227	227
D_101	U	daf2	IF	D				227	227
B_74	N2	daf2	IF	B	M	5	M		228
B_59	N2	daf2	IF	B				228	228
A_252	N2	ev	AL	A				228	228
C_382	P	ev	AL	C				228	228
D_159	U	ev	IF	D				228	228
D_209	U	daf2	AL	D				228	228
D_237	U	ev	AL	D				228	228
A_64	N2	ev	IF	A				229	229
B_198	U	daf2	IF	B				229	229
A_206	N2	ev	AL	A				229	229
A_209	N2	daf2	AL	A				229	229
A_262	N2	daf2	AL	A				229	229
A_270	N2	daf2	AL	A				229	229
D_126	U	daf2	IF	D				229	229
A_103	N2	daf2	IF	A				230	230
A_128	N2	ev	IF	A				230	230
A_389	P	ev	AL	A				230	230
B_332	U	daf2	AL	B				230	230
B_398	N2	ev	AL	B				230	230
B_46	N2	daf2	IF	B				231	231
A_391	N2	ev	AL	A				231	231
B_229	N2	ev	AL	B				231	231
B_319	U	daf2	AL	B				231	231
D_51	U	ev	IF	D				231	231
D_192	U	ev	IF	D				231	231
B_194	U	daf2	IF	B	M	4	M		232
A_151	N2	daf2	IF	A				232	232
B_91	N2	ev	IF	B				232	232
A_325	N2	daf2	AL	A				232	232
B_290	U	daf2	AL	B				232	232
D_63	U	ev	IF	D				232	232
A_343	P	daf2	AL	A	D	5		233	233
A_74	N2	daf2	IF	A				233	233
B_360	N2	ev	AL	B				233	233
C_287	P	ev	AL	C				233	233
D_116	U	daf2	IF	D				233	233
D_360	U	ev	AL	D				233	233
A_235	N2	daf2	AL	A				234	234
A_248	P	daf2	AL	A				234	234
A_311	P	daf2	AL	A				234	234
A_367	N2	ev	AL	A				234	234
B_338	N2	ev	AL	B				234	234
D_296	U	daf2	AL	D				234	234
A_304	P	ev	AL	A				235	235
A_321	N2	ev	AL	A				235	235
B_258	N2	daf2	AL	B				235	235
B_279	U	daf2	AL	B				235	235
B_299	U	daf2	AL	B				235	235
B_392	N2	ev	AL	B				235	235
C_259	P	daf2	AL	C				235	235
C_347	P	ev	AL	C				235	235
D_252	U	ev	AL	D				235	235
A_303	P	daf2	AL	A	M	5	M		236
A_32	P	ev	IF	A				236	236
A_272	P	daf2	AL	A				236	236
A_364	P	ev	AL	A				236	236
B_242	U	ev	AL	B				236	236
B_267	N2	ev	AL	B				236	236
C_267	P	ev	AL	C				236	236
D_136	U	ev	IF	D				236	236
B_172	N2	daf2	IF	B				237	237
A_371	P	ev	AL	A				237	237
B_397	U	ev	AL	B				237	237
C_294	P	daf2	AL	C				237	237
D_94	U	ev	IF	D				237	237
D_316	U	daf2	AL	D				237	237
D_227	U	ev	AL	D				237	237
A_228	P	ev	AL	A	M	7	M		238
A_298	N2	ev	AL	A	M	5	M		238
B_183	U	ev	IF	B				238	238
B_274	U	ev	AL	B				238	238
B_300	U	ev	AL	B				238	238
B_358	U	daf2	AL	B				238	238
D_285	U	ev	AL	D				238	238
D_133	U	ev	IF	D	D	5		239	239
A_316	N2	daf2	AL	A				239	239
B_335	U	daf2	AL	B				239	239
B_341	N2	ev	AL	B				239	239
B_346	U	daf2	AL	B				239	239
B_399	U	ev	AL	B				239	239
C_220	P	daf2	AL	C				239	239
C_247	P	ev	AL	C				239	239
C_268	P	daf2	AL	C				239	239
D_20	U	ev	IF	D				239	239
D_262	U	daf2	AL	D				239	239
B_109	U	daf2	IF	B				240	240
B_133	N2	ev	IF	B				240	240
A_216	N2	ev	AL	A				240	240
A_348	P	daf2	AL	A				240	240
B_357	U	daf2	AL	B				240	240
B_384	U	daf2	AL	B				240	240
D_195	U	daf2	IF	D				240	240
D_191	U	ev	IF	D				240	240
D_292	U	daf2	AL	D				240	240
D_394	U	daf2	AL	D				240	240
B_18	N2	daf2	IF	B				241	241
A_330	N2	daf2	AL	A				241	241
B_275	U	ev	AL	B				241	241
B_280	U	daf2	AL	B				241	241
B_375	U	ev	AL	B				241	241
D_160	U	daf2	IF	D				241	241
D_143	U	ev	IF	D				241	241
D_268	U	daf2	AL	D				241	241
D_297	U	ev	AL	D				241	241
B_104	U	daf2	IF	B	D	5		242	242
D_321	U	ev	AL	D	M	6	M		242
A_113	N2	daf2	IF	A				242	242
B_126	N2	daf2	IF	B				242	242
B_127	U	daf2	IF	B				242	242
B_192	N2	ev	IF	B				242	242
A_349	P	ev	AL	A				242	242
B_249	U	ev	AL	B				242	242
D_103	U	daf2	IF	D				242	242
D_177	U	daf2	IF	D				242	242
B_58	N2	daf2	IF	B				243	243
A_205	N2	ev	AL	A				243	243
A_280	P	daf2	AL	A				243	243
A_326	N2	ev	AL	A				243	243
A_396	P	ev	AL	A				243	243
A_398	N2	ev	AL	A				243	243
B_245	U	daf2	AL	B				243	243
B_273	U	ev	AL	B				243	243
B_334	N2	daf2	AL	B				243	243
B_345	U	ev	AL	B				243	243
C_258	P	daf2	AL	C				243	243
C_331	P	daf2	AL	C				243	243
D_287	U	ev	AL	D				243	243
A_225	N2	ev	AL	A				244	244
A_337	N2	ev	AL	A				244	244
B_208	U	daf2	AL	B				244	244
C_223	P	daf2	AL	C				244	244
C_230	P	daf2	AL	C				244	244
C_285	P	ev	AL	C				244	244
D_390	U	ev	AL	D				244	244
D_339	U	ev	AL	D	M	6	M		245
B_178	N2	ev	IF	B				245	245
A_390	N2	ev	AL	A				245	245
B_201	N2	daf2	AL	B				245	245
B_243	N2	daf2	AL	B				245	245
B_254	N2	ev	AL	B				245	245
B_311	U	daf2	AL	B				245	245
B_344	U	daf2	AL	B				245	245
D_259	U	daf2	AL	D				245	245
A_167	N2	daf2	IF	A				246	246
A_278	P	ev	AL	A				246	246
A_339	N2	ev	AL	A				246	246
A_374	P	daf2	AL	A				246	246
B_310	U	daf2	AL	B				246	246
B_356	U	ev	AL	B				246	246
C_240	P	daf2	AL	C				246	246
C_295	P	daf2	AL	C				246	246
D_367	U	ev	AL	D				246	246
D_222	U	daf2	AL	D	M	3	M		247
B_134	N2	ev	IF	B				247	247
A_234	P	ev	AL	A				247	247
A_249	P	ev	AL	A				247	247
A_294	N2	daf2	AL	A				247	247
B_207	U	daf2	AL	B				247	247
B_209	N2	daf2	AL	B				247	247
B_248	U	daf2	AL	B				247	247
B_365	N2	ev	AL	B				247	247
C_352	P	daf2	AL	C				247	247
C_361	P	ev	AL	C				247	247
C_378	P	ev	AL	C				247	247
D_151	U	daf2	IF	D				247	247
D_96	U	ev	IF	D				247	247
D_216	U	ev	AL	D				247	247
D_225	U	ev	AL	D	M	5	M		248
A_79	N2	daf2	IF	A				248	248
A_273	P	ev	AL	A				248	248
B_270	N2	daf2	AL	B				248	248
B_350	U	ev	AL	B				248	248
C_333	P	ev	AL	C				248	248
D_158	U	daf2	IF	D				248	248
D_318	U	daf2	AL	D				248	248
D_334	U	daf2	AL	D				248	248
A_242	P	ev	AL	A	D	6		249	249
B_123	N2	ev	IF	B				249	249
B_237	N2	ev	AL	B				249	249
B_281	U	daf2	AL	B				249	249
B_286	U	ev	AL	B				249	249
D_235	U	daf2	AL	D				249	249
A_275	P	ev	AL	A				250	250
B_263	N2	daf2	AL	B				250	250
D_138	U	ev	IF	D				250	250
A_204	P	ev	AL	A				251	251
A_233	P	ev	AL	A				251	251
A_284	P	ev	AL	A				251	251
C_215	P	ev	AL	C				251	251
C_227	P	ev	AL	C				251	251
C_262	P	daf2	AL	C				251	251
C_334	P	daf2	AL	C				251	251
D_135	U	ev	IF	D				251	251
D_17	U	daf2	IF	D	D	5		252	252
A_94	N2	ev	IF	A				252	252
B_153	N2	daf2	IF	B				252	252
A_267	N2	ev	AL	A				252	252
B_284	U	ev	AL	B				252	252
B_303	U	daf2	AL	B				252	252
B_400	U	daf2	AL	B				252	252
C_263	P	daf2	AL	C				252	252
C_369	P	ev	AL	C				252	252
D_294	U	daf2	AL	D				252	252
A_279	P	daf2	AL	A	M	7	M		253
B_296	N2	daf2	AL	B				253	253
B_339	N2	ev	AL	B				253	253
B_380	N2	ev	AL	B				253	253
B_396	U	ev	AL	B				253	253
D_253	U	ev	AL	D				253	253
D_337	U	ev	AL	D				253	253
A_166	N2	daf2	IF	A				254	254
A_290	P	daf2	AL	A				254	254
A_359	P	daf2	AL	A				254	254
B_202	N2	daf2	AL	B				254	254
B_252	N2	ev	AL	B				254	254
C_206	P	ev	AL	C				254	254
D_226	U	daf2	AL	D				254	254
D_270	U	daf2	AL	D				254	254
A_288	N2	daf2	AL	A				255	255
A_308	N2	ev	AL	A				255	255
B_377	U	ev	AL	B				255	255
C_254	P	ev	AL	C				255	255
A_223	N2	daf2	AL	A				256	256
A_313	N2	daf2	AL	A				256	256
A_368	N2	daf2	AL	A				256	256
A_376	P	daf2	AL	A				256	256
B_218	N2	daf2	AL	B				256	256
B_236	U	ev	AL	B				256	256
B_297	N2	ev	AL	B				256	256
B_324	N2	daf2	AL	B				256	256
B_379	N2	daf2	AL	B				256	256
A_269	P	daf2	AL	A	M	7	M		257
B_199	U	ev	IF	B				257	257
C_270	P	daf2	AL	C				257	257
D_27	U	daf2	IF	D				257	257
D_214	U	daf2	AL	D				257	257
D_315	U	daf2	AL	D				257	257
D_324	U	daf2	AL	D				257	257
A_259	N2	daf2	AL	A				258	258
A_317	P	ev	AL	A				258	258
A_382	N2	ev	AL	A				258	258
B_313	N2	daf2	AL	B				258	258
B_315	N2	daf2	AL	B				258	258
B_328	N2	daf2	AL	B				258	258
B_342	U	daf2	AL	B				258	258
B_388	U	ev	AL	B	M	6	M		259
D_257	U	ev	AL	D	M	7	M		259
A_226	N2	daf2	AL	A				259	259
A_320	P	ev	AL	A				259	259
A_370	N2	ev	AL	A				259	259
B_306	N2	ev	AL	B				259	259
C_306	P	ev	AL	C				259	259
C_341	P	ev	AL	C				259	259
C_362	P	ev	AL	C				259	259
D_114	U	daf2	IF	D				259	259
D_352	U	daf2	AL	D				259	259
D_369	U	ev	AL	D				259	259
D_391	U	ev	AL	D				259	259
A_214	N2	daf2	AL	A				260	260
A_344	P	daf2	AL	A				260	260
B_230	N2	daf2	AL	B				260	260
B_330	N2	daf2	AL	B				260	260
B_362	N2	ev	AL	B				260	260
A_351	N2	ev	AL	A				261	261
B_325	N2	daf2	AL	B				261	261
B_381	N2	daf2	AL	B				261	261
D_117	U	ev	IF	D				261	261
D_178	U	ev	IF	D				261	261
D_353	U	daf2	AL	D				261	261
D_247	U	ev	AL	D				261	261
A_357	P	daf2	AL	A	M	6	M		262
A_186	N2	daf2	IF	A				262	262
B_103	N2	daf2	IF	B				262	262
B_390	N2	ev	AL	B				262	262
A_212	P	ev	AL	A				263	263
C_368	P	daf2	AL	C				263	263
D_115	U	ev	IF	D				263	263
D_261	U	daf2	AL	D				263	263
D_283	U	ev	AL	D				263	263
D_341	U	ev	AL	D	M	6	M		264
A_92	N2	ev	IF	A				264	264
A_360	N2	ev	AL	A				264	264
A_365	N2	ev	AL	A				264	264
A_386	N2	daf2	AL	A				264	264
B_223	N2	daf2	AL	B				264	264
B_318	N2	daf2	AL	B				264	264
B_393	N2	ev	AL	B				264	264
D_18	U	daf2	IF	D				264	264
D_223	U	daf2	AL	D				264	264
D_277	U	daf2	AL	D				264	264
D_325	U	daf2	AL	D				264	264
D_382	U	ev	AL	D				264	264
A_245	P	daf2	AL	A				265	265
B_352	N2	daf2	AL	B				265	265
B_363	U	daf2	AL	B				265	265
C_367	P	ev	AL	C				265	265
A_203	P	ev	AL	A				266	266
A_354	P	daf2	AL	A				266	266
A_384	P	daf2	AL	A				266	266
B_288	N2	daf2	AL	B				266	266
C_351	P	ev	AL	C				266	266
D_379	U	daf2	AL	D				266	266
D_392	U	ev	AL	D				266	266
D_308	U	ev	AL	D	M	7	M		267
B_78	N2	daf2	IF	B				267	267
A_318	N2	daf2	AL	A				267	267
A_338	N2	ev	AL	A				267	267
B_227	N2	ev	AL	B				267	267
B_308	N2	ev	AL	B				267	267
B_322	N2	ev	AL	B				267	267
B_371	U	ev	AL	B				267	267
C_205	P	ev	AL	C				267	267
D_385	U	daf2	AL	D				267	267
B_161	N2	ev	IF	B				268	268
A_213	P	daf2	AL	A				268	268
A_305	P	ev	AL	A				268	268
A_312	P	ev	AL	A				268	268
B_373	N2	ev	AL	B				268	268
C_353	P	daf2	AL	C				268	268
D_365	U	ev	AL	D				268	268
A_289	P	ev	AL	A				269	269
A_292	N2	daf2	AL	A				269	269
A_378	N2	ev	AL	A				269	269
B_226	N2	daf2	AL	B				269	269
B_333	N2	ev	AL	B				269	269
C_235	P	daf2	AL	C				269	269
C_315	P	daf2	AL	C				269	269
D_336	U	ev	AL	D				269	269
B_295	N2	daf2	AL	B				270	270
B_353	N2	daf2	AL	B				270	270
C_261	P	daf2	AL	C				270	270
D_221	U	daf2	AL	D				270	270
A_287	N2	ev	AL	A				271	271
A_333	N2	ev	AL	A				271	271
C_313	P	daf2	AL	C				271	271
D_240	U	daf2	AL	D				271	271
D_276	U	daf2	AL	D				271	271
D_327	U	ev	AL	D				271	271
A_324	N2	daf2	AL	A				272	272
B_220	N2	daf2	AL	B				272	272
B_320	U	ev	AL	B				272	272
B_361	N2	ev	AL	B				272	272
C_226	P	daf2	AL	C				272	272
C_393	P	ev	AL	C				272	272
D_373	U	ev	AL	D				272	272
A_283	N2	ev	AL	A				273	273
A_380	N2	ev	AL	A				273	273
A_383	P	daf2	AL	A				273	273
B_266	N2	daf2	AL	B				273	273
B_321	N2	ev	AL	B				273	273
C_296	P	daf2	AL	C				273	273
C_324	P	daf2	AL	C				273	273
D_206	U	ev	AL	D				273	273
A_399	P	ev	AL	A	M	5	M		274
D_380	U	ev	AL	D	M	6	M		274
B_190	N2	daf2	IF	B				274	274
D_5	U	daf2	IF	D				274	274
D_134	U	ev	IF	D				274	274
A_362	N2	ev	AL	A				275	275
B_255	N2	daf2	AL	B				275	275
C_292	P	daf2	AL	C				275	275
A_393	N2	ev	AL	A				276	276
B_383	U	daf2	AL	B				276	276
D_230	U	daf2	AL	D				276	276
D_362	U	ev	AL	D				276	276
A_297	N2	ev	AL	A				277	277
C_218	P	daf2	AL	C				277	277
C_327	P	ev	AL	C				277	277
D_205	U	ev	AL	D				277	277
A_285	N2	ev	AL	A				278	278
A_286	P	ev	AL	A				278	278
A_361	N2	ev	AL	A				278	278
A_369	N2	ev	AL	A				278	278
B_262	N2	daf2	AL	B				278	278
C_214	P	daf2	AL	C				278	278
C_246	P	daf2	AL	C				278	278
C_316	P	daf2	AL	C				278	278
D_347	U	ev	AL	D				278	278
B_101	N2	daf2	IF	B				279	279
A_379	N2	daf2	AL	A				279	279
B_206	N2	ev	AL	B				279	279
B_235	N2	daf2	AL	B				279	279
B_259	N2	daf2	AL	B				279	279
B_368	N2	daf2	AL	B				279	279
D_113	U	daf2	IF	D				279	279
D_338	U	ev	AL	D				279	279
A_309	P	ev	AL	A				280	280
A_373	N2	ev	AL	A				280	280
B_240	N2	daf2	AL	B				280	280
B_369	N2	ev	AL	B				280	280
C_365	P	ev	AL	C				280	280
D_220	U	daf2	AL	D				280	280
D_306	U	ev	AL	D				280	280
A_345	P	ev	AL	A				281	281
A_346	P	daf2	AL	A				281	281
B_222	N2	daf2	AL	B				281	281
B_326	N2	ev	AL	B				281	281
D_153	U	daf2	IF	D				281	281
C_266	P	daf2	AL	C	M	4	M		282
B_253	N2	ev	AL	B				282	282
B_316	N2	daf2	AL	B				282	282
B_374	U	daf2	AL	B				282	282
D_393	U	ev	AL	D	M	4	M		283
A_394	N2	daf2	AL	A				283	283
B_250	N2	daf2	AL	B				283	283
B_364	U	ev	AL	B				283	283
D_246	U	daf2	AL	D				283	283
B_268	N2	daf2	AL	B				284	284
A_133	N2	ev	IF	A				286	286
A_314	P	ev	AL	A				286	286
A_332	P	daf2	AL	A				286	286
C_373	P	ev	AL	C				286	286
C_277	P	daf2	AL	C				288	288
A_263	N2	daf2	AL	A				289	289
A_392	N2	ev	AL	A				289	289
B_317	U	ev	AL	B				289	289
B_386	N2	daf2	AL	B				289	289
D_298	U	ev	AL	D				289	289
A_323	P	ev	AL	A				290	290
A_341	N2	ev	AL	A				290	290
A_353	N2	daf2	AL	A				290	290
A_192	N2	ev	IF	A				291	291
A_264	P	ev	AL	A				291	291
C_288	P	daf2	AL	C				291	291
A_358	P	daf2	AL	A	M	4	M		292
D_398	U	ev	AL	D	M	5	M		292
C_202	P	daf2	AL	C				292	292
C_225	P	ev	AL	C				292	292
D_322	U	ev	AL	D				292	292
B_283	N2	ev	AL	B				293	293
A_328	N2	daf2	AL	A				294	294
D_201	U	daf2	AL	D				295	295
D_381	U	daf2	AL	D				295	295
B_298	N2	ev	AL	B				297	297
B_385	N2	daf2	AL	B				297	297
C_385	P	daf2	AL	C	M	7	M		298
B_340	N2	ev	AL	B				298	298
B_378	N2	ev	AL	B				298	298
D_361	U	ev	AL	D				298	298
B_292	N2	daf2	AL	B				299	299
B_370	N2	ev	AL	B				301	301
C_339	P	ev	AL	C				301	301
C_392	P	ev	AL	C				301	301
A_356	P	ev	AL	A				302	302
B_351	N2	ev	AL	B				302	302
C_338	P	ev	AL	C				303	303
A_342	P	daf2	AL	A				305	305
C_337	P	ev	AL	C				305	305
C_386	P	daf2	AL	C				305	305
B_86	N2	ev	IF	B				306	306
A_95	N2	ev	IF	A				307	307
A_336	N2	ev	AL	A				307	307
B_261	N2	daf2	AL	B				308	308
C_250	P	daf2	AL	C				308	308
C_328	P	daf2	AL	C				308	308
B_221	N2	daf2	AL	B				310	310
A_372	P	daf2	AL	A				312	312
D_370	U	ev	AL	D				312	312
A_387	P	daf2	AL	A	M	5	M		313
B_391	N2	ev	AL	B				314	314
B_277	N2	daf2	AL	B				315	315
C_380	P	ev	AL	C				315	315
C_381	P	daf2	AL	C				315	315
B_285	N2	ev	AL	B				316	316
A_352	N2	daf2	AL	A				318	318
A_293	P	daf2	AL	A				322	322
A_306	N2	ev	AL	A				324	324
C_398	P	ev	AL	C				327	327
A_350	P	ev	AL	A				329	329
A_340	N2	ev	AL	A				330	330
B_394	N2	daf2	AL	B				338	338
D_229	U	ev	AL	D				338	338
B_276	N2	daf2	AL	B				354	354

## Sheet: early_IF_MatedLateReproduction
id	experiment	food	rnai	lrs_wm (lifetime reproductive success with matricides)	lrs_nm (lifetime reproductive success without matricides)	event (D: Dead, M: Matricide, W: Walled, L: Lost, C: Censored)	age (age of the event)
Z_1	expA	AL	daf2	0	0
Z_104	expA	AL	ev	0	0
Z_105	expA	AL	ev	0	NA	M	12
Z_106	expA	AL	daf2	0	0
Z_11	expA	IF	daf2	0	0
Z_110	expA	AL	daf2	0	0
Z_113	expA	AL	ev	0	0
Z_12	expA	AL	ev	0	0	D	11
Z_125	expA	IF	ev	0	0	D	13
Z_126	expA	AL	ev	0	0	D	13
Z_127	expA	AL	daf2	0	0
Z_129	expA	AL	daf2	0	0	D	13
Z_13	expA	AL	ev	0	0	D	13
Z_141	expA	AL	ev	0	0
Z_144	expA	AL	ev	0	0
Z_147	expA	AL	ev	0	0	D	13
Z_153	expA	AL	daf2	0	0
Z_154	expA	AL	ev	0	0	D	11
Z_155	expA	AL	ev	0	0
Z_159	expA	IF	ev	0	0	D	13
Z_2	expA	IF	ev	0	0
Z_202	expC	AL	ev	0	0	D	14
Z_206	expC	AL	ev	0	NA	M	10
Z_212	expC	AL	ev	0	0	D	12
Z_213	expC	AL	ev	0	0	D	14
Z_215	expC	AL	ev	0	0	D	12
Z_221	expC	AL	ev	0	0	D	15
Z_224	expC	IF	daf2	0	0	D
Z_231	expC	AL	ev	0	NA	M	12
Z_233	expC	AL	ev	0	0	D	14
Z_236	expC	AL	ev	0	0	D	13
Z_24	expA	IF	ev	0	0
Z_241	expC	AL	ev	0	0	D	13
Z_246	expC	IF	ev	0	0	D	14
Z_25	expA	AL	ev	0	0
Z_253	expC	AL	ev	0	0	D	13
Z_254	expC	IF	ev	0	0	D
Z_265	expC	AL	ev	0	0	D	12
Z_266	expC	AL	ev	0	0	D	12
Z_268	expC	AL	ev	0	0	D	13
Z_27	expA	AL	daf2	0	0
Z_270	expC	AL	ev	0	0	D	12
Z_277	expC	AL	daf2	0	0	D	16
Z_28	expA	AL	daf2	0	0
Z_286	expC	AL	daf2	0	0	D	16
Z_287	expC	IF	ev	0	NA	NA
Z_29	expA	IF	ev	0	0	D	9
Z_291	expC	AL	ev	0	0	D	15
Z_295	expC	IF	ev	0	0	D	15
Z_298	expC	AL	ev	0	0	D	12
Z_302	expC	IF	ev	0	0	D	15
Z_305	expC	IF	ev	0	0	D	12
Z_307	expC	AL	ev	0	0	D	14
Z_308	expC	AL	ev	0	0	D	14
Z_315	expC	AL	ev	0	0	D	15
Z_326	expC	AL	daf2	0	0	D
Z_337	expC	AL	ev	0	0	D	14
Z_342	expC	AL	daf2	0	0	D	14
Z_343	expC	IF	daf2	0	0	D
Z_346	expC	AL	ev	0	NA	M	9
Z_350	expC	IF	ev	0	0	D	13
Z_355	expC	AL	ev	0	0	D	13
Z_356	expC	AL	daf2	0	0	D	15
Z_359	expC	IF	ev	0	0	D	10
Z_361	expC	AL	ev	0	0	D	13
Z_362	expC	AL	ev	0	0	D	12
Z_369	expC	IF	ev	0	0	D	8
Z_370	expC	AL	ev	0	0	D	12
Z_374	expC	IF	ev	0	0	D	15
Z_377	expC	AL	ev	0	0	D	12
Z_38	expA	AL	ev	0	0
Z_381	expC	AL	daf2	0	0	D
Z_382	expC	IF	ev	0	0	D	13
Z_390	expC	AL	ev	0	NA	M	11
Z_392	expC	AL	ev	0	0	D	12
Z_394	expC	IF	ev	0	0	D	15
Z_398	expC	AL	ev	0	0	D	12
Z_400	expC	AL	ev	0	0	D	14
Z_41	expA	AL	ev	0	0	D	9
Z_42	expA	AL	ev	0	0	D	11
Z_43	expA	IF	daf2	0	0
Z_47	expA	IF	ev	0	0
Z_54	expA	AL	ev	0	0	D	13
Z_60	expA	AL	ev	0	0	D	9
Z_61	expA	IF	daf2	0	0
Z_64	expA	IF	ev	0	0	D	13
Z_67	expA	AL	ev	0	0	D	9
Z_7	expA	AL	ev	0	0	D	13
Z_72	expA	AL	ev	0	0	D	13
Z_75	expA	AL	daf2	0	0
Z_77	expA	AL	daf2	0	0
Z_80	expA	AL	ev	0	0
Z_82	expA	AL	ev	0	0	D	13
Z_94	expA	IF	ev	0	0
Z_95	expA	IF	ev	0	NA	M	12
Z_98	expA	AL	ev	0	0	D	13
Z_100	expA	AL	daf2	1	1
Z_109	expA	IF	ev	1	1	D	15
Z_130	expA	IF	ev	1	NA	M	12
Z_136	expA	IF	ev	1	1
Z_160	expA	AL	daf2	1	1	D	13
Z_209	expC	AL	ev	1	1	D	12
Z_216	expC	AL	daf2	1	NA	M	12
Z_220	expC	AL	ev	1	NA	M	9
Z_244	expC	AL	ev	1	1	D	12
Z_275	expC	AL	ev	1	NA	M	12
Z_281	expC	IF	ev	1	1
Z_30	expA	IF	daf2	1	1
Z_306	expC	AL	daf2	1	NA	M	9
Z_327	expC	AL	ev	1	NA	M	11
Z_33	expA	AL	ev	1	NA	M	12
Z_338	expC	AL	daf2	1	NA	M	8
Z_344	expC	AL	daf2	1	1	D	17
Z_348	expC	IF	ev	1	1	D	13
Z_358	expC	AL	ev	1	1	D	13
Z_36	expA	IF	ev	1	1	D	13
Z_367	expC	IF	daf2	1	1	D	16
Z_4	expA	AL	ev	1	1	D	13
Z_58	expA	AL	ev	1	NA	M	11
Z_66	expA	IF	ev	1	1
Z_70	expA	IF	ev	1	1
Z_74	expA	AL	ev	1	1	D	9
Z_79	expA	AL	daf2	1	NA	M	13
Z_10	expA	IF	daf2	2	2
Z_101	expA	IF	daf2	2	2
Z_128	expA	AL	ev	2	2	D	13
Z_16	expA	AL	ev	2	NA	M	11
Z_203	expC	IF	ev	2	2	D	12
Z_204	expC	AL	daf2	2	NA	M	12
Z_211	expC	AL	ev	2	NA	M	11
Z_217	expC	IF	ev	2	2	D	15
Z_226	expC	AL	daf2	2	2	D	13
Z_242	expC	AL	daf2	2	2	D	15
Z_274	expC	IF	ev	2	2	D	14
Z_309	expC	AL	ev	2	NA	M	11
Z_372	expC	AL	daf2	2	NA	M	11
Z_45	expA	IF	ev	2	NA	M	11
Z_48	expA	IF	daf2	2	NA	M	11
Z_87	expA	AL	daf2	2	NA	M	13
Z_117	expA	AL	ev	3	NA	M	11
Z_118	expA	IF	ev	3	3	D	13
Z_121	expA	AL	ev	3	NA	M	11
Z_133	expA	IF	ev	3	3
Z_14	expA	IF	daf2	3	NA	M	11
Z_15	expA	AL	daf2	3	NA	M	13
Z_205	expC	IF	ev	3	NA	M	10
Z_248	expC	AL	ev	3	NA	M	10
Z_250	expC	AL	ev	3	NA	M	11
Z_26	expA	IF	daf2	3	3
Z_289	expC	IF	daf2	3	NA	M	16
Z_297	expC	AL	ev	3	3	D	12
Z_37	expA	AL	daf2	3	3	D	13
Z_383	expC	AL	daf2	3	3	D	14
Z_68	expA	AL	ev	3	NA	M	12
Z_119	expA	AL	daf2	4	NA	M	13
Z_140	expA	IF	daf2	4	NA	M	12
Z_152	expA	AL	daf2	4	4	D	15
Z_214	expC	IF	daf2	4	4	D	16
Z_227	expC	AL	ev	4	NA	M	10
Z_228	expC	AL	ev	4	NA	M	12
Z_235	expC	IF	ev	4	4	D	12
Z_280	expC	AL	ev	4	NA	M	11
Z_321	expC	IF	ev	4	4	D	14
Z_322	expC	IF	daf2	4	4	D	15
Z_364	expC	IF	daf2	4	NA	M	11
Z_62	expA	AL	ev	4	NA	M	11
Z_73	expA	AL	daf2	4	4
Z_78	expA	IF	ev	4	NA	M	11
Z_131	expA	IF	daf2	5	5
Z_232	expC	IF	ev	5	5	D	16
Z_234	expC	IF	daf2	5	5	D
Z_319	expC	AL	ev	5	NA	M	10
Z_49	expA	AL	ev	5	NA	M	11
Z_53	expA	IF	ev	5	NA	M	11
Z_123	expA	IF	ev	6	NA	M	11
Z_151	expA	AL	daf2	6	6	D	13
Z_314	expC	IF	ev	6	6	D	12
Z_32	expA	AL	ev	6	NA	M	12
Z_341	expC	AL	daf2	6	6	D	17
Z_353	expC	IF	ev	6	6	D	13
Z_103	expA	AL	ev	7	NA	M	11
Z_111	expA	AL	daf2	7	NA	M	13
Z_135	expA	AL	ev	7	7	D	13
Z_142	expA	IF	ev	7	7
Z_264	expC	AL	ev	7	7	D	12
Z_290	expC	AL	ev	7	NA	M	12
Z_300	expC	AL	ev	7	NA	M	11
Z_380	expC	AL	ev	7	NA	M	11
Z_393	expC	AL	ev	7	NA	M	12
Z_56	expA	AL	daf2	7	7	D	14
Z_59	expA	AL	ev	7	NA	M	11
Z_89	expA	AL	daf2	7	NA	M	12
Z_93	expA	IF	daf2	7	7
Z_145	expA	AL	daf2	8	NA	M	13
Z_292	expC	AL	daf2	8	NA	M	10
Z_86	expA	AL	daf2	8	NA	M	13
Z_107	expA	AL	daf2	9	9	D	14
Z_156	expA	AL	daf2	9	9	D	15
Z_263	expC	AL	daf2	9	9	D	17
Z_40	expA	IF	daf2	9	NA	M	13
Z_52	expA	AL	daf2	9	NA	M	11
Z_69	expA	IF	daf2	9	9
Z_84	expA	AL	daf2	9	NA	M	12
Z_122	expA	IF	ev	10	NA	M	11
Z_208	expC	IF	daf2	10	NA	M	16
Z_257	expC	IF	daf2	10	NA	M	12
Z_31	expA	AL	daf2	10	10	D	13
Z_317	expC	IF	ev	10	NA	M	9
Z_318	expC	AL	ev	10	NA	M	10
Z_55	expA	IF	daf2	10	10	D	12
Z_83	expA	IF	daf2	10	10
Z_115	expA	IF	ev	11	NA	M	12
Z_148	expA	IF	ev	11	11	D	13
Z_158	expA	AL	daf2	11	11
Z_225	expC	AL	ev	11	NA	M	10
Z_239	expC	AL	daf2	11	NA	M	10
Z_262	expC	AL	daf2	11	11	D	13
Z_279	expC	AL	ev	11	NA	M	10
Z_329	expC	AL	daf2	11	NA	M	10
Z_345	expC	AL	ev	11	NA	M	10
Z_399	expC	AL	daf2	11	11	D	12
Z_92	expA	IF	daf2	11	11
Z_157	expA	IF	ev	12	NA	M	11
Z_219	expC	IF	daf2	12	12	D	17
Z_258	expC	IF	ev	12	NA	M	10
Z_311	expC	AL	ev	12	NA	M	9
Z_325	expC	IF	ev	12	NA	M	10
Z_34	expA	IF	daf2	12	NA	M	11
Z_39	expA	AL	daf2	12	NA	M	13
Z_85	expA	AL	ev	12	12	D	13
Z_112	expA	IF	daf2	13	NA	M	13
Z_283	expC	AL	daf2	13	NA	M	10
Z_330	expC	AL	daf2	13	NA	M	10
Z_352	expC	IF	ev	13	NA	M	9
Z_373	expC	AL	daf2	13	13	D	14
Z_50	expA	IF	daf2	13	NA	M	12
Z_51	expA	IF	ev	13	NA	M	11
Z_91	expA	IF	daf2	13	13
Z_17	expA	IF	daf2	14	NA	M	15
Z_260	expC	IF	daf2	14	14	D	14
Z_269	expC	AL	ev	14	NA	M	9
Z_288	expC	AL	ev	14	NA	M	10
Z_294	expC	IF	daf2	14	14	D	16
Z_323	expC	AL	daf2	14	NA	M	10
Z_349	expC	IF	ev	14	NA	M	9
Z_65	expA	AL	daf2	14	NA	M	13
Z_8	expA	IF	ev	14	NA	M	11
Z_210	expC	AL	daf2	15	NA	M	11
Z_23	expA	IF	daf2	15	NA	M	15
Z_397	expC	IF	ev	15	NA	M	11
Z_76	expA	IF	daf2	15	NA	M	11
Z_146	expA	IF	ev	16	NA	M	11
Z_149	expA	IF	daf2	16	NA	M	11
Z_240	expC	AL	daf2	16	NA	M	12
Z_334	expC	IF	ev	16	NA	M	10
Z_336	expC	AL	daf2	16	NA	M	13
Z_35	expA	AL	daf2	16	NA	M	15
Z_360	expC	IF	daf2	16	16	D	13
Z_375	expC	AL	daf2	16	16	D	12
Z_57	expA	IF	daf2	16	16	D	14
Z_120	expA	AL	daf2	17	NA	M	13
Z_124	expA	IF	daf2	17	NA	M	11
Z_223	expC	AL	ev	17	NA	M	9
Z_238	expC	IF	daf2	17	NA	M	11
Z_249	expC	IF	daf2	17	17	D	17
Z_251	expC	IF	daf2	17	17	D	16
Z_347	expC	AL	ev	17	NA	M	10
Z_365	expC	AL	ev	17	NA	M	10
Z_368	expC	IF	ev	17	NA	M	10
Z_114	expA	IF	ev	18	NA	M	11
Z_132	expA	IF	ev	18	NA	M	11
Z_96	expA	AL	daf2	18	18
Z_261	expC	IF	daf2	19	19	D	16
Z_267	expC	IF	daf2	19	NA	M	10
Z_310	expC	AL	ev	19	NA	M	9
Z_320	expC	IF	daf2	19	19	D
Z_331	expC	AL	daf2	19	NA	M	13
Z_22	expA	AL	daf2	20	NA	M	13
Z_256	expC	IF	ev	20	NA	M	10
Z_134	expA	IF	ev	21	NA	M	11
Z_20	expA	IF	daf2	21	NA	M	11
Z_259	expC	AL	daf2	21	NA	M	12
Z_273	expC	IF	ev	21	NA	M	9
Z_328	expC	AL	daf2	21	NA	M	11
Z_90	expA	AL	daf2	21	NA	M	11
Z_99	expA	IF	ev	21	NA	M	11
Z_18	expA	IF	daf2	22	NA	M	12
Z_201	expC	IF	daf2	22	NA	M	9
Z_255	expC	AL	daf2	22	NA	M	10
Z_278	expC	IF	daf2	22	22	D	15
Z_366	expC	IF	daf2	22	22	D	16
Z_379	expC	IF	ev	22	22	D	12
Z_44	expA	IF	daf2	22	22	D	14
Z_102	expA	IF	ev	23	NA	M	11
Z_3	expA	IF	daf2	23	NA	M	13
Z_304	expC	IF	daf2	23	NA	M	9
Z_385	expC	AL	ev	23	NA	M	10
Z_386	expC	IF	daf2	23	NA	M	11
Z_81	expA	IF	daf2	23	NA	M	11
Z_143	expA	AL	ev	24	NA	M	11
Z_230	expC	AL	ev	24	NA	M	9
Z_9	expA	IF	daf2	24	NA	M	12
Z_207	expC	AL	daf2	25	25	D	12
Z_332	expC	IF	daf2	25	NA	M	11
Z_396	expC	AL	daf2	25	NA	M	11
Z_97	expA	IF	ev	25	NA	M	11
Z_271	expC	IF	daf2	26	NA	M	10
Z_313	expC	AL	daf2	26	NA	M	10
Z_335	expC	AL	daf2	26	NA	M	10
Z_351	expC	AL	ev	26	NA	M	9
Z_371	expC	AL	daf2	26	NA	M	12
Z_63	expA	IF	daf2	26	NA	M	11
Z_229	expC	AL	ev	27	NA	M	10
Z_245	expC	IF	ev	27	NA	M	10
Z_284	expC	AL	ev	27	NA	M	10
Z_296	expC	AL	daf2	27	NA	M	11
Z_339	expC	IF	daf2	27	NA	M	12
Z_340	expC	AL	daf2	27	27	D	15
Z_363	expC	IF	daf2	27	NA	M	10
Z_378	expC	IF	daf2	27	27	D	15
Z_71	expA	IF	daf2	27	NA	M	11
Z_312	expC	IF	daf2	28	NA	M	11
Z_333	expC	IF	daf2	28	NA	M	10
Z_46	expA	AL	daf2	28	NA	M	11
Z_137	expA	AL	daf2	29	NA	M	11
Z_6	expA	IF	daf2	29	NA	M	11
Z_139	expA	IF	daf2	30	NA	M	11
Z_272	expC	IF	daf2	30	NA	M	11
Z_303	expC	IF	daf2	30	NA	M	12
Z_357	expC	IF	ev	30	30	D	13
Z_108	expA	IF	daf2	32	NA	M	13
Z_247	expC	IF	ev	32	32	D	14
Z_285	expC	IF	daf2	32	32	D	17
Z_376	expC	AL	daf2	32	NA	M	12
Z_387	expC	IF	daf2	32	32	D	14
Z_395	expC	IF	daf2	33	NA	M	13
Z_222	expC	IF	daf2	34	NA	M	10
Z_21	expA	IF	ev	35	NA	M	10
Z_299	expC	IF	daf2	35	35	D	16
Z_138	expA	IF	ev	36	NA	M	11
Z_276	expC	IF	daf2	36	NA	M	10
Z_293	expC	IF	daf2	36	NA	M	11
Z_384	expC	IF	ev	37	37	D	12
Z_391	expC	IF	ev	37	NA	M	10
Z_324	expC	IF	daf2	38	NA	M	11
Z_116	expA	IF	ev	39	NA	M	11
Z_301	expC	IF	ev	39	NA	M	10
Z_237	expC	IF	daf2	41	NA	M	10
Z_19	expA	IF	daf2	42	NA	M	11
Z_252	expC	IF	daf2	42	NA	M	11
Z_5	expA	IF	ev	42	NA	M	11
Z_316	expC	IF	daf2	43	NA	M	10
Z_88	expA	IF	daf2	43	NA	M	12
Z_282	expC	IF	ev	46	NA	M	10
Z_388	expC	IF	daf2	47	NA	M	12
Z_150	expA	IF	ev	52	NA	M	10
Z_389	expC	IF	ev	52	NA	M	12
Z_218	expC	IF	daf2	53	NA	M	11
Z_354	expC	IF	ev	60	60	D	13
Z_243	expC	IF	ev	88	NA	M	10

## Sheet: intergen_IF_SelfReproduction
id	food	rnai	event (D: Dead, M: Matricide, W: Walled, L: Lost, C: Censored)	lrs_wm (lifetime reproductive success with matricides)	lrs_nm (lifetime reproductive success without matricides)
1	AL	daf2		180	180
106	IF	ev		230	230
108	IF	ev		228	228
112	AL	ev		237	237
113	IF	daf2		0	0
118	IF	ev	M	206	NA
127a	IF	ev		224	224
127b	IF	ev		305	305
127c	IF	ev		231	231
130	IF	daf2		235	235
130a	IF	daf2		259	259
130b	IF	daf2		167	167
132	IF	ev		234	234
133	IF	ev		275	275
146x	AL	daf2		96	96
146y	AL	daf2		249	249
149a	AL	ev	M	225	NA
149b	AL	ev		336	336
150a	IF	ev		244	244
150b	IF	ev		201	201
150c	IF	ev		308	308
156w	IF	daf2		245	245
156x	IF	daf2	M	234	NA
156y	IF	daf2		222	222
160a	IF	daf2		185	185
160b	IF	daf2		191	191
161a	IF	daf2		204	204
161b	IF	daf2		237	237
161c	IF	daf2		177	177
161d	IF	daf2		235	235
161x	IF	daf2		255	255
161y	IF	daf2		220	220
163x	AL	ev		169	169
163y	AL	ev		336	336
170	IF	daf2	C	NA	NA
172a	IF	ev		263	263
172b	IF	ev		199	199
172c	IF	ev	C	NA	NA
176	IF	daf2		255	255
177	AL	daf2	C	NA	NA
178	AL	ev		260	260
179a	IF	ev		246	246
179b	IF	ev		216	216
179c	IF	ev		299	299
179d	IF	ev		242	242
185	IF	daf2		224	224
185a	IF	daf2		215	215
185b	IF	daf2		197	197
185c	IF	daf2		270	270
187	IF	daf2		304	304
188a	AL	daf2		188	188
188b	AL	daf2		192	192
188c	AL	daf2	M	192	NA
188x	AL	daf2		174	174
190	AL	daf2		293	293
196a	IF	ev		292	292
196b	IF	ev		305	305
1x	AL	daf2		246	246
201a	IF	daf2		287	287
201b	IF	daf2		237	237
201w	IF	daf2		303	303
201x	IF	daf2		211	211
201y	IF	daf2		265	265
207x	AL	daf2		293	293
208	IF	daf2	M	118	NA
210x	AL	daf2		259	259
218	IF	daf2		266	266
219v	IF	daf2	C	NA	NA
219w	IF	daf2		277	277
219x	IF	daf2		282	282
219y.1	IF	daf2	C	NA	NA
219y.2	IF	daf2		276	276
223a	AL	ev		182	182
223b	AL	ev		232	232
223c	AL	ev		188	188
223d	AL	ev		197	197
223e	AL	ev		196	196
225	AL	ev		163	163
225z	AL	ev		173	173
226	AL	daf2		211	211
228z	AL	ev		195	195
229a	AL	ev	C	NA	NA
229b	AL	ev		215	215
229x	AL	ev		197	197
230a	AL	ev		195	195
230b	AL	ev		152	152
230c	AL	ev		206	206
230d	AL	ev		151	151
230x	AL	ev		206	206
232a	IF	ev		244	244
232b	IF	ev		172	172
237a	IF	daf2		235	235
237b	IF	daf2		204	204
237c	IF	daf2		257	257
245	IF	ev		185	185
249a	IF	daf2		225	225
249b	IF	daf2		179	179
252	IF	daf2		203	203
255	AL	daf2		235	235
256	IF	ev		338	338
259	AL	daf2		127	127
259x	AL	daf2		249	249
260a	IF	daf2		209	209
260b	IF	daf2		232	232
269a	AL	ev		186	186
269b	AL	ev		236	236
272	IF	daf2		238	238
273	IF	ev		251	251
275	AL	ev		316	316
27a	IF	ev		86	86
27b	IF	ev		165	165
27c	IF	ev		301	301
280	AL	ev		296	296
282a	IF	ev	C	NA	NA
282b	IF	ev		106	106
283x	AL	daf2		230	230
284a	AL	ev		145	145
284b	AL	ev		181	181
284c	AL	ev		217	217
284x	AL	ev	M	136	NA
285a	IF	daf2		248	248
285b	IF	daf2		283	283
293	IF	daf2		244	244
301a	IF	ev	M	151	NA
301b	IF	ev		159	159
304	IF	daf2	C	NA	NA
310a	AL	ev		208	208
310b	AL	ev		146	146
310c	AL	ev		222	222
310x	AL	ev		267	267
311	AL	ev		159	159
311x	AL	ev		205	205
313	AL	daf2		145	145
313x	AL	daf2		132	132
313y	AL	daf2		154	154
316	IF	daf2		156	156
320	IF	daf2		246	246
321	IF	ev		213	213
328x	AL	daf2		209	209
328y	AL	daf2		195	195
331	AL	daf2		47	47
332	IF	daf2		241	241
335	AL	daf2		188	188
335x	AL	daf2		256	256
335y	AL	daf2		159	159
336x	AL	daf2		0	0
339a	IF	daf2	M	181	NA
339b	IF	daf2	M	69	NA
347a	AL	ev		74	74
347b	AL	ev		76	76
349a	IF	ev		246	246
349b	IF	ev	C	NA	NA
351a	AL	ev		114	114
351b	AL	ev		282	282
351c	AL	ev		227	227
351x	AL	ev		180	180
351y	AL	ev		216	216
352a	IF	ev	M	281	NA
352b	IF	ev		52	52
352c	IF	ev		201	201
352d	IF	ev		273	273
352e	IF	ev	M	263	NA
352x	IF	ev		268	268
352y	IF	ev		216	216
352z	IF	ev		212	212
354a	IF	ev		256	256
354b	IF	ev		227	227
354c	IF	ev		275	275
357	IF	ev	M	140	NA
366a	IF	daf2		214	214
366b	IF	daf2		0	0
367	IF	daf2		100	100
368a	IF	ev		196	196
368b	IF	ev		232	232
36x	AL	daf2		277	277
376x	AL	daf2		168	168
378	IF	daf2		187	187
379	IF	ev		291	291
384a	IF	ev		181	181
384b	IF	ev		183	183
384c	IF	ev		200	200
384d	IF	ev		260	260
385a	AL	ev	M	180	NA
385b	AL	ev		167	167
385c	AL	ev		213	213
385x	AL	ev		142	142
386	IF	daf2		155	155
387	IF	daf2		219	219
388	IF	daf2		0	0
389	IF	ev		147	147
38a	IF	ev		184	184
38b	IF	ev		218	218
38c	IF	ev		235	235
38d	IF	ev		188	188
391a	IF	ev		215	215
391b	IF	ev		260	260
391c	IF	ev		216	216
393	AL	ev		264	264
395	IF	daf2		222	222
399x	AL	daf2		266	266
399y	AL	daf2		256	256
405a	AL	ev		234	234
405b	AL	ev		202	202
405x	AL	ev		210	210
410a	AL	ev		245	245
410b	AL	ev		167	167
413	AL	ev		248	248
422x	AL	daf2		264	264
423	IF	ev		178	178
424	AL	daf2		273	273
428	AL	ev		259	259
428x	AL	ev		167	167
428y	AL	ev		203	203
429a	IF	ev		248	248
429b	IF	ev		223	223
4x	AL	daf2		249	249
5	AL	daf2		234	234
50	IF	daf2		165	165
58	IF	daf2	C	NA	NA
59a	IF	ev		273	273
59b	IF	ev		295	295
60	AL	daf2		275	275
60x	AL	daf2		193	193
65a	AL	ev		217	217
65b	AL	ev		212	212
65c	AL	ev		234	234
65x	AL	ev		240	240
67	IF	daf2		180	180
69a	IF	ev		211	211
69b	IF	ev		194	194
6a	IF	ev		230	230
6b	IF	ev		231	231
6c	IF	ev		150	150
74	IF	daf2		256	256
74x	IF	daf2		212	212
75	AL	daf2		310	310
75x	AL	daf2		250	250
77	IF	daf2		277	277
82	IF	ev		233	233
89a	IF	ev		207	207
89b	IF	ev		190	190
90	AL	ev		288	288
93	IF	daf2	C	NA	NA
93a	IF	daf2		213	213
93b	IF	daf2		218	218
97x	IF	ev		264	264
99a	IF	ev		223	223
99b	IF	ev		210	210

## Sheet: early_IF_DAF16_Localisation
worm_id	daf216_localisation	food	rnai	age (age at visualisation)
723	0	AL	daf2	7
722	1	AL	daf2	7
719	1	AL	daf2	7
718	1	AL	daf2	7
716	1	AL	daf2	7
714	1	AL	daf2	7
712	1	AL	daf2	7
709	0	AL	daf2	7
708	1	AL	daf2	7
704	1	AL	daf2	7
701	1	AL	daf2	7
700	0	AL	daf2	7
698	0	AL	daf2	7
695	1	AL	daf2	7
694	1	AL	daf2	7
692	1	AL	daf2	7
692	0	AL	daf2	7
689	0	AL	daf2	7
686	1	AL	daf2	7
685	1	AL	daf2	7
682	0	AL	daf2	7
681	0	AL	daf2	7
678	0	AL	daf2	7
677	1	AL	daf2	7
675	1	AL	daf2	7
672	1	AL	daf2	7
671	0	AL	daf2	7
667	0	AL	daf2	7
664	0	AL	daf2	7
663	0	AL	daf2	7
661	1	AL	daf2	7
659	0	AL	daf2	7
656	0	AL	daf2	7
655	0	AL	daf2	7
652	1	AL	daf2	7
651	1	AL	daf2	7
647	0	AL	daf2	7
645	0	AL	daf2	7
640	0	AL	daf2	7
637	1	AL	daf2	7
635	0	AL	daf2	7
632	0	AL	daf2	7
631	0	AL	daf2	7
628	1	AL	daf2	7
627	1	AL	daf2	7
111	1	AL	daf2	1
114	1	AL	daf2	1
116	0	AL	daf2	1
118	1	AL	daf2	1
119	1	AL	daf2	1
122	0	AL	daf2	1
123	0	AL	daf2	1
127	0	AL	daf2	1
130	0	AL	daf2	1
132	1	AL	daf2	1
134	0	AL	daf2	1
136	0	AL	daf2	1
137	1	AL	daf2	1
140	1	AL	daf2	1
141	1	AL	daf2	1
144	1	AL	daf2	1
145	1	AL	daf2	1
148	1	AL	daf2	1
150	0	AL	daf2	1
152	1	AL	daf2	1
153	1	AL	daf2	1
156	0	AL	daf2	1
158	0	AL	daf2	1
206	0	AL	daf2	1
204	0	AL	daf2	1
202	1	AL	daf2	1
199	0	AL	daf2	1
198	1	AL	daf2	1
194	0	AL	daf2	1
193	0	AL	daf2	1
191	1	AL	daf2	1
188	1	AL	daf2	1
181	0	AL	daf2	1
179	0	AL	daf2	1
176	1	AL	daf2	1
174	0	AL	daf2	1
171	1	AL	daf2	1
170	1	AL	daf2	1
167	0	AL	daf2	1
166	1	AL	daf2	1
164	1	AL	daf2	1
151	1	AL	daf2	1
160	0	AL	daf2	1
625	0	AL	ev	7
622	0	AL	ev	7
620	0	AL	ev	7
617	0	AL	ev	7
616	0	AL	ev	7
614	0	AL	ev	7
611	0	AL	ev	7
610	0	AL	ev	7
607	0	AL	ev	7
606	0	AL	ev	7
603	0	AL	ev	7
599	0	AL	ev	7
596	0	AL	ev	7
594	0	AL	ev	7
588	0	AL	ev	7
584	0	AL	ev	7
583	0	AL	ev	7
580	0	AL	ev	7
573	0	AL	ev	7
569	0	AL	ev	7
568	0	AL	ev	7
566	0	AL	ev	7
563	0	AL	ev	7
560	0	AL	ev	7
559	0	AL	ev	7
556	0	AL	ev	7
555	0	AL	ev	7
553	0	AL	ev	7
550	1	AL	ev	7
549	0	AL	ev	7
541	0	AL	ev	7
540	0	AL	ev	7
537	0	AL	ev	7
535	0	AL	ev	7
533	0	AL	ev	7
531	0	AL	ev	7
528	0	AL	ev	7
525	0	AL	ev	7
523	0	AL	ev	7
521	0	AL	ev	7
518	0	AL	ev	7
517	0	AL	ev	7
514	0	AL	ev	7
513	0	AL	ev	7
509	1	AL	ev	7
3	1	AL	ev	1
4	0	AL	ev	1
7	0	AL	ev	1
9	1	AL	ev	1
11	0	AL	ev	1
14	1	AL	ev	1
18	0	AL	ev	1
20	0	AL	ev	1
22	0	AL	ev	1
25	1	AL	ev	1
30	0	AL	ev	1
34	0	AL	ev	1
40	0	AL	ev	1
45	0	AL	ev	1
47	0	AL	ev	1
49	0	AL	ev	1
50	1	AL	ev	1
57	0	AL	ev	1
59	0	AL	ev	1
63	0	AL	ev	1
67	0	AL	ev	1
69	0	AL	ev	1
72	0	AL	ev	1
87	0	AL	ev	1
93	0	AL	ev	1
96	0	AL	ev	1
99	0	AL	ev	1
106	0	AL	ev	1
109	1	AL	ev	1
108	1	AL	ev	1
103	0	AL	ev	1
102	0	AL	ev	1
98	0	AL	ev	1
92	0	AL	ev	1
90	0	AL	ev	1
83	0	AL	ev	1
78	0	AL	ev	1
77	0	AL	ev	1
75	0	AL	ev	1
65	0	AL	ev	1
55	0	AL	ev	1
53	1	AL	ev	1
27	1	AL	ev	1
801	1	IF	daf2	7
798	0	IF	daf2	7
797	1	IF	daf2	7
794	0	IF	daf2	7
793	0	IF	daf2	7
790	0	IF	daf2	7
789	1	IF	daf2	7
786	0	IF	daf2	7
783	0	IF	daf2	7
961	0	IF	daf2	7
960	1	IF	daf2	7
958	0	IF	daf2	7
955	0	IF	daf2	7
954	1	IF	daf2	7
951	1	IF	daf2	7
950	1	IF	daf2	7
947	0	IF	daf2	7
946	0	IF	daf2	7
943	0	IF	daf2	7
941	1	IF	daf2	7
940	1	IF	daf2	7
937	1	IF	daf2	7
936	1	IF	daf2	7
933	0	IF	daf2	7
931	0	IF	daf2	7
928	0	IF	daf2	7
927	0	IF	daf2	7
924	0	IF	daf2	7
923	1	IF	daf2	7
920	1	IF	daf2	7
919	1	IF	daf2	7
917	1	IF	daf2	7
914	0	IF	daf2	7
913	1	IF	daf2	7
851	0	IF	daf2	7
847	1	IF	daf2	7
846	1	IF	daf2	7
846	1	IF	daf2	7
842	0	IF	daf2	7
839	1	IF	daf2	7
836	1	IF	daf2	7
834	1	IF	daf2	7
831	1	IF	daf2	7
831	1	IF	daf2	7
828	0	IF	daf2	7
830	0	IF	daf2	7
825	0	IF	daf2	7
824	0	IF	daf2	7
821	1	IF	daf2	7
818	1	IF	daf2	7
815	1	IF	daf2	7
813	1	IF	daf2	7
809	0	IF	daf2	7
806	1	IF	daf2	7
805	1	IF	daf2	7
805	1	IF	daf2	7
802	0	IF	daf2	7
348	1	IF	daf2	1
310	0	IF	daf2	1
311	1	IF	daf2	1
314	1	IF	daf2	1
314	1	IF	daf2	1
315	0	IF	daf2	1
318	1	IF	daf2	1
318	0	IF	daf2	1
320	1	IF	daf2	1
323	1	IF	daf2	1
324	1	IF	daf2	1
327	1	IF	daf2	1
328	1	IF	daf2	1
331	0	IF	daf2	1
334	1	IF	daf2	1
335	1	IF	daf2	1
338	1	IF	daf2	1
339	0	IF	daf2	1
342	0	IF	daf2	1
346	1	IF	daf2	1
346	1	IF	daf2	1
348	0	IF	daf2	1
350	1	IF	daf2	1
353	1	IF	daf2	1
355	1	IF	daf2	1
356	0	IF	daf2	1
361	1	IF	daf2	1
364	1	IF	daf2	1
365	1	IF	daf2	1
368	1	IF	daf2	1
369	1	IF	daf2	1
369	1	IF	daf2	1
371	1	IF	daf2	1
374	1	IF	daf2	1
376	1	IF	daf2	1
378	1	IF	daf2	1
381	1	IF	daf2	1
384	1	IF	daf2	1
384	1	IF	daf2	1
386	1	IF	daf2	1
386	1	IF	daf2	1
857	0	IF	ev	7
857	1	IF	ev	7
906	1	IF	ev	7
910	1	IF	ev	7
908	1	IF	ev	7
907	0	IF	ev	7
902	0	IF	ev	7
901	0	IF	ev	7
898	0	IF	ev	7
897	0	IF	ev	7
893	1	IF	ev	7
890	0	IF	ev	7
889	0	IF	ev	7
886	0	IF	ev	7
883	1	IF	ev	7
877	1	IF	ev	7
876	1	IF	ev	7
874	0	IF	ev	7
871	0	IF	ev	7
870	1	IF	ev	7
867	0	IF	ev	7
865	1	IF	ev	7
863	0	IF	ev	7
869	0	IF	ev	7
859	0	IF	ev	7
854	0	IF	ev	7
853	1	IF	ev	7
781	1	IF	ev	7
778	1	IF	ev	7
777	0	IF	ev	7
775	1	IF	ev	7
773	0	IF	ev	7
770	0	IF	ev	7
769	0	IF	ev	7
767	0	IF	ev	7
764	0	IF	ev	7
763	0	IF	ev	7
760	0	IF	ev	7
759	0	IF	ev	7
756	0	IF	ev	7
755	0	IF	ev	7
752	1	IF	ev	7
751	1	IF	ev	7
747	0	IF	ev	7
744	0	IF	ev	7
743	0	IF	ev	7
740	1	IF	ev	7
739	0	IF	ev	7
737	0	IF	ev	7
734	0	IF	ev	7
732	1	IF	ev	7
730	0	IF	ev	7
727	0	IF	ev	7
726	0	IF	ev	7
167	1	IF	ev	1
214	1	IF	ev	1
217	0	IF	ev	1
218	0	IF	ev	1
221	0	IF	ev	1
222	1	IF	ev	1
222	1	IF	ev	1
225	1	IF	ev	1
226	1	IF	ev	1
229	1	IF	ev	1
230	1	IF	ev	1
233	1	IF	ev	1
236	1	IF	ev	1
237	1	IF	ev	1
242	1	IF	ev	1
243	1	IF	ev	1
243	1	IF	ev	1
246	1	IF	ev	1
247	0	IF	ev	1
250	1	IF	ev	1
251	1	IF	ev	1
255	1	IF	ev	1
256	1	IF	ev	1
261	0	IF	ev	1
264	1	IF	ev	1
269	1	IF	ev	1
270	1	IF	ev	1
271	1	IF	ev	1
274	1	IF	ev	1
276	1	IF	ev	1
277	1	IF	ev	1
280	1	IF	ev	1
285	1	IF	ev	1
286	1	IF	ev	1
289	1	IF	ev	1
290	1	IF	ev	1
293	1	IF	ev	1
293	1	IF	ev	1
294	1	IF	ev	1
297	1	IF	ev	1
300	1	IF	ev	1
301	1	IF	ev	1
304	1	IF	ev	1
305	1	IF	ev	1
308	1	IF	ev	1
308	1	IF	ev	1
